# Supplementary material for: Viral community composition of hypersaline lakes
Source: Virus Evol. 2023 Aug 30;9(2):vead057. doi: 10.1093/ve/vead057 (PMC10492444; doi:10.1093/ve/vead057)
Supplement: vead057_Supp [file vead057_supp.zip]

Archive with 2 entries (2 files):
- suppl_data/Le Lay.Supplementary Table 2.xlsx
- suppl_data/Le_Lay.Supplementary_Table_1.xlsx
