# Supplementary material for: Viral community composition of hypersaline lakes
Source: Virus Evol. 2023 Aug 30;9(2):vead057. doi: 10.1093/ve/vead057 (PMC10492444; doi:10.1093/ve/vead057)
Supplement: vead057_Supp [file vead057_supp.zip › suppl_data/Le Lay.Supplementary Table 2.xlsx]

## Sheet: Supp_table_2
Candidate	Contig id	Motif A	Motif B	Motif C
Tyrell-1	DN35732_c0_g1_i1	TEGVYSRSDARE	DGGDGLTDDNPFTD	DDGDDGVF
Tyrell-2	DN36219_c0_g1_i10	VEINTTDNATSQ	DGSNGTYIGQFYVN	QEGDDKVT
Tyrell-3	DN23040_c0_g1_i6	IQLDGTAFTQQV	SGNTDTGTAHSILL	HDGFDILE
Tyrell-4	DN36528_c5_g1_i23	TGTDAVDFDSDG	SNSTTTDTESVARN	ASGDRVVV
Tyrell-5	DN36197_c3_g1_i3	VEFIIRDCDIAH	EHSRGTSRVHCLLR	RAGDTVHL
Tyrell-6	DN35732_c0_g1_i11	TEGVYSRSDARE	SGGSGLTSSNPFDN	DDGDDGVF
Deep-2	DN2502_c0_g15_i1	FQTDANQLEQRI	EGVIATAMAGFLVS	TSGDLGLV
Deep-3	DN1638_c0_g1_i1	AEIDTDGIDAAT	SGEATVLASLGDLA	ALFDDGAF
