# Supplementary material for: Viral community composition of hypersaline lakes
Source: Virus Evol. 2023 Aug 30;9(2):vead057. doi: 10.1093/ve/vead057 (PMC10492444; doi:10.1093/ve/vead057)
Supplement: vead057_Supp [file vead057_supp.zip › suppl_data/Le_Lay.Supplementary_Table_1.xlsx]

## Sheet: Supp_table_1
library	contig	len	mapped	unmapped	nr_stitle	nr_pident	nr_evalue	nt_stitle	nt_pident	nt_evalue	rdrp_stitle	rdrp_pident	rdrp_evalue	hmm_descript	hmm_evalue
LT_3	TRINITY_DN29171_c0_g1_i1	423	35	0	ERH07938.1 transcription initiation factor IIE, alpha subunit [Halonotius sp. J07HN4]	96.5	1e-71	Halohasta litchfieldiae strain tADL chromosome, complete genome	83.714	1.85e-85
LT_3	TRINITY_DN29148_c0_g1_i1	277	8	0	ERH07321.1 looped-hinge helix DNA binding domain, AbrB family [Halonotius sp. J07HN4]	98.9	1.5e-39	Halorhabdus tiamatea SARL4B complete genome	81.223	2.65e-42
LT_3	TRINITY_DN29108_c0_g1_i1	222	12	0	ERH07856.1 hypothetical protein J07HN4v3_00219, partial [Halonotius sp. J07HN4]	97.2	2e-10
LT_3	TRINITY_DN29146_c0_g1_i1	346	26	0	ERH12853.1 hypothetical protein J07HB67_01879, partial [halophilic archaeon J07HB67]	98.8	1.9e-39
LT_3	TRINITY_DN29188_c0_g1_i1	250	7	0	ERH09018.1 phosphoglycerol transferase related protein, alkaline phosphatase superfamily [halophilic archaeon J07HX64]	100	7.2e-17
LT_3	TRINITY_DN29127_c0_g1_i1	221	4	0	ERH11304.1 arabinose efflux permease [halophilic archaeon J07HB67]	95.9	5.2e-27
LT_3	TRINITY_DN29168_c0_g1_i1	446	10	0	ERG98252.1 Mg-chelatase subunit ChlD [Haloquadratum sp. J07HQX50]	100	2.2e-69
LT_3	TRINITY_DN29105_c0_g1_i1	216	4	0	WP_118838629.1 multifunctional oxoglutarate decarboxylase/oxoglutarate dehydrogenase thiamine pyrophosphate-binding subunit/dihydrolipoyllysine-residue succinyltransferase subunit [Salinibacter ruber]	95.8	2.6e-31	Verrucomicrobia bacterium IMCC26134, complete genome	82.456	2.02e-32
LT_3	TRINITY_DN29167_c0_g1_i1	314	17	0	ERG98020.1 hypothetical protein J07HQX50_02052 [Haloquadratum sp. J07HQX50]	99	1.1e-49
LT_3	TRINITY_DN29101_c0_g1_i1	329	10	0	WP_115827733.1 PQQ-binding-like beta-propeller repeat protein [Haloferax sp. Atlit-19N]	42.9	5.7e-06
LT_3	TRINITY_DN29144_c0_g1_i1	211	6	0	KXA90700.1 hypothetical protein AKJ57_03965 [candidate division MSBL1 archaeon SCGC-AAA259A05]	65.7	6.7e-24
LT_3	TRINITY_DN29111_c0_g1_i1	233	8	0	WP_119842770.1 hypothetical protein [Salinibacter ruber]	85.4	6.2e-15
LT_3	TRINITY_DN29133_c0_g1_i1	239	4	0
LT_3	TRINITY_DN29109_c0_g1_i1	217	6	0	WP_118838181.1 Rne/Rng family ribonuclease [Salinibacter ruber]	91.5	3.5e-28
LT_3	TRINITY_DN29191_c0_g1_i1	224	9	0	WP_092534132.1 BolA family transcriptional regulator [Halopelagius longus]	71.6	5.6e-21	Natronomonas moolapensis 8.8.11 complete genome	87.255	2.13e-22
LT_3	TRINITY_DN29164_c0_g1_i1	438	21	0	ERG91137.1 putative ornithine cyclodeaminase [Haloquadratum walsbyi J07HQW1]	99.3	1.1e-68
LT_3	TRINITY_DN29165_c0_g1_i1	418	22	0	WP_014556011.1 MBL fold metallo-hydrolase [Haloquadratum walsbyi]	97.9	2.6e-43	Haloquadratum walsbyi DSM 16790 complete genome	97.362	0
LT_3	TRINITY_DN29117_c0_g1_i1	217	4	0	WP_123537830.1 hypothetical protein [Halosimplex sp. YPL4]	90.7	7.6e-23
LT_3	TRINITY_DN29155_c0_g1_i1	239	8	0	ESS12229.1 hypothetical protein A07HR60_00771 [uncultured archaeon A07HR60]	98.2	7.8e-21
LT_3	TRINITY_DN29179_c0_g1_i1	346	19	0	WP_019991877.1 S8 family peptidase [Natronorubrum tibetense]	68.4	1.7e-24
LT_3	TRINITY_DN29152_c0_g1_i1	202	9	0	ESS11113.1 deoxyribodipyrimidine photo-lyase type I [uncultured archaeon A07HR60]	98.5	1.9e-28
LT_3	TRINITY_DN29198_c0_g1_i1	233	8	0	ERH12231.1 phosphoenolpyruvate synthase/pyruvate phosphate dikinase, partial [halophilic archaeon J07HB67]	97	2.7e-26	Natronomonas moolapensis 8.8.11 complete genome	85.635	1.29e-44
LT_3	TRINITY_DN29128_c0_g1_i1	217	4	0	ERH06695.1 hypothetical protein J07HN4v3_02318 [Halonotius sp. J07HN4]	93.7	1.4e-21
LT_3	TRINITY_DN29130_c0_g1_i1	285	7	0
LT_3	TRINITY_DN29124_c0_g1_i1	202	4	0
LT_3	TRINITY_DN29174_c0_g1_i1	299	15	0	WP_121569633.1 hypothetical protein [Halobellus sp. Atlit-38R]	57.1	8e-15
LT_3	TRINITY_DN29181_c0_g1_i1	888	53	0	WP_006168688.1 hypothetical protein [Natrialba chahannaoensis]	54.2	1e-81
LT_3	TRINITY_DN29107_c0_g1_i1	243	11	0	ERH10913.1 short-chain dehydrogenase [halophilic archaeon J07HX64]	75.4	5.2e-20
LT_3	TRINITY_DN29170_c0_g1_i1	264	10	0	ERH10018.1 serine acetyltransferase [halophilic archaeon J07HX64]	100	1.4e-42
LT_3	TRINITY_DN29166_c0_g1_i1	257	6	0
LT_3	TRINITY_DN29137_c0_g1_i1	220	8	0	ERG91737.1 hypothetical protein J07HQW1_01771 [Haloquadratum walsbyi J07HQW1]	98.6	9.1e-32
LT_3	TRINITY_DN29140_c0_g1_i1	207	13	0	WP_087715402.1 ribokinase [Natronolimnobius baerhuensis]	65.9	3.3e-07
LT_3	TRINITY_DN29197_c0_g1_i1	224	7	0	ERG88881.1 hypothetical protein J07HX5_01027, partial [halophilic archaeon J07HX5]	97.3	1.5e-34	Halorubrum sp. PV6 chromosome, complete genome	78.488	4.61e-19
LT_3	TRINITY_DN29147_c0_g1_i1	254	8	0
LT_3	TRINITY_DN29163_c0_g1_i1	215	6	0
LT_3	TRINITY_DN29154_c0_g1_i1	207	5	0	WP_084816434.1 DEAD/DEAH box helicase [Haloferax sp. SB3]	73.5	1.6e-17
LT_3	TRINITY_DN29176_c0_g1_i1	361	9	0
LT_3	TRINITY_DN29122_c0_g1_i1	229	6	0	WP_048066793.1 glycosyltransferase family 4 protein [Haloquadratum walsbyi]	75	2.4e-27
LT_3	TRINITY_DN29112_c0_g1_i1	370	28	0	ESS11128.1 TIGR00725 family protein [uncultured archaeon A07HR60]	97	2.1e-28
LT_3	TRINITY_DN29178_c0_g1_i1	287	10	0
LT_3	TRINITY_DN29161_c0_g1_i1	221	10	0	ESS10839.1 glucosamine 6-phosphate synthetase, partial [uncultured archaeon A07HR60]	98.6	1.3e-33
LT_3	TRINITY_DN29114_c0_g1_i1	204	7	0
LT_3	TRINITY_DN29135_c0_g1_i1	214	5	0	ESS10956.1 rRNA biogenesis protein Nop56/Nop58 [uncultured archaeon A07HR60]	100	1.7e-30
LT_3	TRINITY_DN29145_c0_g1_i1	326	9	0	ERG98900.1 phosphate ABC transporter, permease protein PstA, partial [Haloquadratum sp. J07HQX50]	100	2.2e-26
LT_3	TRINITY_DN29102_c0_g1_i1	529	28	0	ERH07056.1 archaeal/vacuolar-type H+-ATPase subunit I [Halonotius sp. J07HN4]	93.7	5.9e-69
LT_3	TRINITY_DN29180_c0_g1_i1	208	8	0
LT_3	TRINITY_DN29196_c0_g1_i1	375	8	0
LT_3	TRINITY_DN29182_c0_g1_i1	438	14	0	ERG88061.1 nucleoside-diphosphate-sugar epimerase [halophilic archaeon J07HX5]	96.5	8.3e-69
LT_3	TRINITY_DN29134_c0_g1_i1	248	19	0	ERG92368.1 hypothetical protein J07HQW1_02405 [Haloquadratum walsbyi J07HQW1]	100	1.5e-11
LT_3	TRINITY_DN29157_c0_g1_i1	271	11	0
LT_3	TRINITY_DN29193_c0_g1_i1	281	7	0	WP_080509294.1 DUF58 domain-containing protein [Candidatus Halobonum tyrrellensis]	72.6	1.5e-26
LT_3	TRINITY_DN29126_c0_g1_i1	227	5	0	WP_018257677.1 amino acid ABC transporter permease [Halomicrobium katesii]	56.8	4.8e-12
LT_3	TRINITY_DN29189_c0_g1_i1	233	5	0	WP_011404951.1 UPF0182 family protein [Salinibacter ruber]	100	2e-37	Salinibacter ruber strain M1 chromosome, complete genome	93.991	1.56e-93
LT_3	TRINITY_DN29153_c0_g1_i1	208	4	0	ESS10111.1 precorrin-2 methylase [uncultured archaeon A07HN63]	97.1	2.8e-30	Halopiger xanaduensis SH-6, complete genome	85.507	6.76e-52
LT_3	TRINITY_DN29142_c0_g1_i1	352	12	0	ERG98850.1 DNA polymerase II large subunit DP2, partial [Haloquadratum sp. J07HQX50]	100	4.3e-60
LT_3	TRINITY_DN29194_c0_g1_i1	261	11	0	ESS10883.1 N-methylhydantoinase B/acetone carboxylase, alpha subunit [uncultured archaeon A07HR60]	96.6	4.5e-38	Halorubrum sp. BOL3-1 chromosome, complete genome	87.739	5.06e-79
LT_3	TRINITY_DN29150_c0_g1_i1	531	20	0	WP_123624196.1 extracellular solute-binding protein [Halorubrum sp. CSM-61]	47.4	1.4e-41
LT_3	TRINITY_DN29125_c0_g1_i1	356	13	0	ESS12906.1 propionyl-CoA carboxylase carboxyltransferase subunit [uncultured archaeon A07HR60]	99.2	2.7e-57
LT_3	TRINITY_DN29119_c0_g1_i1	267	11	0	WP_049947707.1 hypothetical protein [Candidatus Halobonum tyrrellensis]	72.6	1.8e-18
LT_3	TRINITY_DN29192_c0_g1_i1	279	9	0	ERG89652.1 phosphoesterase, MJ0936 family [halophilic archaeon J07HX5]	98.9	4.1e-45
LT_3	TRINITY_DN29104_c0_g1_i1	341	14	0	ERH11874.1 methylase involved in ubiquinone/menaquinone biosynthesis [halophilic archaeon J07HB67]	97.3	7.9e-59	Halorubrum trapanicum DNA, complete genome, strain: CBA1232	80.903	1.19e-51
LT_3	TRINITY_DN29185_c0_g1_i1	366	18	0	PNH11726.1 Carotene biosynthesis-related protein CBR, chloroplastic [Tetrabaena socialis]	58.6	2.4e-29
LT_3	TRINITY_DN29172_c0_g1_i1	268	7	0	WP_119820112.1 FAD-binding oxidoreductase [archaeon AArc-Sl]	69.1	3.4e-12
LT_3	TRINITY_DN29106_c0_g1_i1	266	11	0	ESS10632.1 mevalonate kinase [uncultured archaeon A07HR60]	82.8	5.6e-28
LT_3	TRINITY_DN29103_c0_g1_i1	278	14	0	ERH10549.1 hypothetical protein J07HX64_02324 [halophilic archaeon J07HX64]	77.8	2e-07
LT_3	TRINITY_DN29141_c0_g1_i1	232	11	0	ERG88552.1 acetyltransferase, partial [halophilic archaeon J07HX5]	100	1.1e-35
LT_3	TRINITY_DN29169_c0_g1_i1	245	12	0	P12853.1 RecName: Full=Oxygen-evolving enhancer protein 1, chloroplastic; Short=OEE1; Flags: Precursor	67.5	2.9e-23	Scenedesmus obliquus strain 1450 oxygen-evolving enhancer protein (OEE1) mRNA, partial cds	75.697	2.36e-22
LT_3	TRINITY_DN29118_c0_g1_i1	290	38	0
LT_3	TRINITY_DN29184_c0_g1_i1	461	26	0	ERH08855.1 methylase involved in ubiquinone/menaquinone biosynthesis [halophilic archaeon J07HX64]	93.5	2e-57
LT_3	TRINITY_DN29183_c0_g1_i1	298	6	0	WP_124179192.1 amidohydrolase [Natrarchaeobius halalkaliphilus]	69.6	2e-29
LT_3	TRINITY_DN29113_c0_g1_i1	209	7	0
LT_3	TRINITY_DN29199_c0_g1_i1	247	8	0	WP_135365233.1 radical SAM protein [Halosimplex sp. TH32]	85.2	7.6e-19	Halomicrobium mukohataei DSM 12286, complete genome	82.648	3.85e-45
LT_3	TRINITY_DN29149_c0_g1_i1	213	6	0	XP_031124639.1 putative 3,4-dihydroxy-2-butanone kinase isoform X3 [Ipomoea triloba]	51.5	6.8e-08
LT_3	TRINITY_DN29123_c0_g1_i1	424	23	0	ERG95632.1 arylsulfatase A related enzyme [Haloquadratum walsbyi J07HQW2]	97.1	5.4e-73
LT_3	TRINITY_DN29116_c0_g1_i1	663	31	0	WP_135304731.1 hypothetical protein [Halomicroarcula sp. LR21]	47.2	9.1e-43
LT_3	TRINITY_DN29120_c0_g1_i1	530	18	0	ERG88732.1 pyruvate/2-oxoglutarate dehydrogenase complex, dihydrolipoamide acyltransferase (E2) component [halophilic archaeon J07HX5]	100	3.9e-73
LT_3	TRINITY_DN29160_c0_g1_i1	262	10	0	WP_092893590.1 biotin-dependent carboxyltransferase [Halopelagius inordinatus]	91.7	3.1e-10
LT_3	TRINITY_DN29186_c0_g1_i1	691	70	0	ERG93471.1 ABC-type spermidine/putrescine transport system, permease component I [Haloquadratum walsbyi J07HQW1]	99.6	2.4e-118	Haloquadratum walsbyi DSM 16790 complete genome	85.359	0
LT_3	TRINITY_DN29190_c0_g1_i1	286	10	0	PSP20003.1 hypothetical protein BRC62_00975 [Halobacteriales archaeon QH_10_67_13]	74.4	4.5e-31
LT_3	TRINITY_DN29131_c0_g1_i1	285	6	0
LT_3	TRINITY_DN29177_c0_g1_i1	355	15	0	ESS12888.1 cytosine deaminase related metal-dependent hydrolase [uncultured archaeon A07HR60]	100	6.8e-53
LT_3	TRINITY_DN29156_c0_g1_i1	288	10	0	ERG97435.1 NAD-dependent aldehyde dehydrogenase, partial [Haloquadratum sp. J07HQX50]	100	2.2e-41	Uncultured haloarchaeon clone fosmid eHwalsbyi 558 genomic sequence	97.81	1.47e-129
LT_3	TRINITY_DN29159_c0_g1_i1	216	7	0	PRW57963.1 Thioredoxin H-type [Chlorella sorokiniana]	67.1	6.2e-17
LT_3	TRINITY_DN29195_c0_g1_i1	251	6	0	PSP59548.1 amidase [Halobacteriales archaeon QH_7_66_36]	83.8	1.1e-30
LT_3	TRINITY_DN29121_c0_g1_i1	265	9	0	ERG88045.1 TIGR00299 family protein [halophilic archaeon J07HX5]	98.9	7.8e-38
LT_3	TRINITY_DN29175_c0_g1_i1	356	12	0	ERH12331.1 glycosyl hydrolase, family 31, partial [halophilic archaeon J07HB67]	95.9	6.8e-37
LT_3	TRINITY_DN29132_c0_g1_i1	294	8	0	ERH04467.1 mismatch repair ATPase (MutS family), partial [Halorubrum sp. J07HR59]	95.9	6.3e-28
LT_3	TRINITY_DN29110_c0_g1_i1	243	12	0	WP_049895289.1 hypothetical protein [Halopiger xanaduensis]	78.8	1.2e-29
LT_3	TRINITY_DN29100_c0_g1_i1	288	10	0	ERH12382.1 D-3-phosphoglycerate dehydrogenase [halophilic archaeon J07HB67]	94.9	3.3e-21	Halobacterium hubeiense strain JI20-1 genome assembly, chromosome: I	82.313	1.31e-25
LT_3	TRINITY_DN29143_c0_g1_i1	325	15	0	WP_009761847.1 NADH-quinone oxidoreductase subunit L [Halobacterium sp. DL1]	93.5	4.6e-48	Halobacterium sp. DL1, complete genome	89.815	2.87e-112
LT_3	TRINITY_DN29187_c0_g1_i1	239	9	0	ERG99991.1 small-conductance mechanosensitive channel [Haloquadratum sp. J07HQX50]	98.7	1.4e-30
LT_3	TRINITY_DN29162_c0_g1_i1	212	5	0	ESS12759.1 uncharacterized protein conserved in archaea [uncultured archaeon A07HR60]	90.7	2.2e-11
LT_3	TRINITY_DN29138_c0_g1_i1	214	4	0
LT_3	TRINITY_DN29139_c0_g1_i1	383	14	0	WP_089882494.1 xanthine dehydrogenase family protein [Halogeometricum limi]	58.5	2.5e-29
LT_3	TRINITY_DN29158_c0_g1_i1	299	10	0
LT_3	TRINITY_DN29115_c0_g1_i1	384	14	0	WP_136716512.1 hypothetical protein [halophilic archaeon NEN8]	64.2	3.2e-32
LT_3	TRINITY_DN29129_c0_g1_i1	253	10	0	ERG96419.1 hypothetical protein J07HQW2_02898, partial [Haloquadratum walsbyi J07HQW2]	47	6.2e-08
LT_3	TRINITY_DN29173_c0_g1_i1	235	19	0
LT_3	TRINITY_DN29151_c0_g1_i1	270	9	0	WP_011405071.1 heat-inducible transcription repressor HrcA [Salinibacter ruber]	100	1.1e-31	Salinibacter ruber DSM 13855, complete genome	98.092	1.37e-124
LT_3	TRINITY_DN29136_c0_g1_i1	273	14	0	ERH00085.1 ERCC4-like helicase [Haloquadratum sp. J07HQX50]	100	1.4e-42
LT_3	TRINITY_DN20288_c0_g1_i1	687	547	0
LT_3	TRINITY_DN20288_c0_g1_i2	538	15	0
LT_3	TRINITY_DN20232_c0_g1_i1	383	46	0	PSP58614.1 phosphate/phosphite/phosphonate ABC transporter substrate-binding protein [Halobacteriales archaeon QH_7_66_36]	72.2	5.4e-48	Halorubrum ezzemoulense strain Fb21 chromosome, complete genome	79.29	3.72e-57
LT_3	TRINITY_DN20230_c0_g1_i1	534	33	0	ERG99023.1 uncharacterized protein containing a von Willebrand factor type A (vWA) domain protein [Haloquadratum sp. J07HQX50]	100	4.1e-94
LT_3	TRINITY_DN20230_c0_g2_i1	339	40	0	ERG99023.1 uncharacterized protein containing a von Willebrand factor type A (vWA) domain protein [Haloquadratum sp. J07HQX50]	98.7	3.7e-32
LT_3	TRINITY_DN20270_c0_g1_i1	836	85	0	WP_121820794.1 IS200/IS605 family element transposase accessory protein TnpB [Halostella salina]	50.9	1.3e-33
LT_3	TRINITY_DN20244_c0_g1_i1	770	61	0	ERG92513.1 hypothetical protein J07HQW1_02557 [Haloquadratum walsbyi J07HQW1]	91.2	2.4e-47
LT_3	TRINITY_DN20244_c0_g2_i1	574	32	0	WP_015321805.1 IS200/IS605 family element transposase accessory protein TnpB [Natronococcus occultus]	60.8	1.3e-24
LT_3	TRINITY_DN20236_c0_g1_i1	1400	209	0	ERG94445.1 hypothetical protein J07HQW2_00879 [Haloquadratum walsbyi J07HQW2]	100	2.3e-64
LT_3	TRINITY_DN20207_c0_g1_i1	872	46	0	ERH10010.1 dipeptidyl acylaminoacyl-peptidase [halophilic archaeon J07HX64]	99.3	5e-166	Halomicrobium mukohataei DSM 12286, complete genome	82.609	3.16e-66
LT_3	TRINITY_DN20207_c1_g1_i1	300	15	0	ERH10010.1 dipeptidyl acylaminoacyl-peptidase [halophilic archaeon J07HX64]	98	3e-49
LT_3	TRINITY_DN20274_c0_g1_i1	710	81	0	ABQ75926.1 conserved hypothetical protein [uncultured haloarchaeon]	97	3.2e-102	Haloquadratum walsbyi C23 complete genome	97.316	0
LT_3	TRINITY_DN20268_c0_g1_i1	471	12	0	ERG97210.1 Dam-replacing family [Haloquadratum walsbyi J07HQW2]	87.3	2.3e-64
LT_3	TRINITY_DN20268_c0_g2_i1	1045	104	0	ERG97210.1 Dam-replacing family [Haloquadratum walsbyi J07HQW2]	100	9.9e-185
LT_3	TRINITY_DN20268_c0_g1_i2	524	40	0	ERG97210.1 Dam-replacing family [Haloquadratum walsbyi J07HQW2]	88.5	4.9e-76
LT_3	TRINITY_DN20268_c1_g1_i1	245	18	0	ERG90193.1 hypothetical protein J07HQW1_00210, partial [Haloquadratum walsbyi J07HQW1]	97.3	1e-31
LT_3	TRINITY_DN20229_c0_g1_i1	437	33	0	ERG99935.1 chaperonin GroEL (HSP60 family) [Haloquadratum sp. J07HQX50]	99.3	2.6e-70
LT_3	TRINITY_DN20229_c0_g2_i1	1507	93	0	ERG99935.1 chaperonin GroEL (HSP60 family) [Haloquadratum sp. J07HQX50]	100	4.7e-196
LT_3	TRINITY_DN20229_c0_g2_i2	1142	870	0	ERG99935.1 chaperonin GroEL (HSP60 family) [Haloquadratum sp. J07HQX50]	100	4.7e-196
LT_3	TRINITY_DN20260_c0_g1_i1	589	93	0	ERH00056.1 orc1/cdc6 family replication initiation protein [Haloquadratum sp. J07HQX50]	100	8.1e-43
LT_3	TRINITY_DN20238_c0_g1_i1	599	45	0	WP_092703028.1 branched-chain amino acid ABC transporter permease [Halovenus aranensis]	81.3	1.7e-88
LT_3	TRINITY_DN20206_c0_g1_i1	320	169	0	ERG92769.1 archaeal ribosomal protein S17P [Haloquadratum walsbyi J07HQW1]	100	1.6e-24	Haloquadratum walsbyi DSM 16790 complete genome	94.375	4.56e-135
LT_3	TRINITY_DN20291_c0_g1_i1	361	243	0
LT_3	TRINITY_DN20291_c0_g1_i2	278	163	0
LT_3	TRINITY_DN20291_c0_g1_i3	258	205	0
LT_3	TRINITY_DN20292_c0_g1_i1	367	23	0
LT_3	TRINITY_DN20290_c0_g1_i1	576	27	0	ERG90881.1 putative endonuclease [Haloquadratum walsbyi J07HQW1]	58.6	4.2e-20
LT_3	TRINITY_DN20290_c0_g1_i2	282	8	0	ERG97027.1 hypothetical protein J07HQW2_03513 [Haloquadratum walsbyi J07HQW2]	75.9	3.9e-11
LT_3	TRINITY_DN20290_c0_g1_i3	506	37	0	ERG90881.1 putative endonuclease [Haloquadratum walsbyi J07HQW1]	60.3	1.3e-20
LT_3	TRINITY_DN20290_c0_g1_i4	284	11	0	ERG97027.1 hypothetical protein J07HQW2_03513 [Haloquadratum walsbyi J07HQW2]	75.9	3.9e-11
LT_3	TRINITY_DN20266_c0_g1_i1	354	43	0	ERH03464.1 archaeal DNA polymerase II, small subunit/DNA polymerase delta, subunit B [Halorubrum sp. J07HR59]	72.4	5.6e-31
LT_3	TRINITY_DN20265_c0_g1_i1	242	5	0	WP_120084964.1 IS200/IS605 family element transposase accessory protein TnpB [Halonotius pteroides]	98.8	4.2e-38	Haloquadratum walsbyi DSM 16790 complete genome	89.919	7.7e-82
LT_3	TRINITY_DN20265_c0_g1_i2	249	10	0	WP_120084964.1 IS200/IS605 family element transposase accessory protein TnpB [Halonotius pteroides]	97.6	1.6e-37	Natronomonas pharaonis DSM 2160 complete genome	89.96	4.75e-84
LT_3	TRINITY_DN20265_c0_g2_i1	213	6	0	WP_137690044.1 IS200/IS605 family element transposase accessory protein TnpB [Halorubrum sp. SD690R]	90.1	4.5e-28	Haloquadratum walsbyi DSM 16790 complete genome	85.455	4.15e-54
LT_3	TRINITY_DN20265_c1_g1_i1	708	54	0	WP_011571134.1 IS200/IS605 family element transposase accessory protein TnpB [Haloquadratum walsbyi]	92.3	2.3e-100	Archaeon AArc-Sl strain AArc-Sl chromosome, complete genome	87.588	0
LT_3	TRINITY_DN20265_c1_g1_i2	708	61	0	WP_128225156.1 IS200/IS605 family element transposase accessory protein TnpB [Halobacteriaceae bacterium SHR40]	90.7	5.6e-99	Archaeon AArc-Sl strain AArc-Sl chromosome, complete genome	87.147	0
LT_3	TRINITY_DN20212_c0_g1_i1	261	22	0
LT_3	TRINITY_DN20212_c0_g1_i2	261	30	0
LT_3	TRINITY_DN20210_c0_g1_i1	590	57	0	ERG96757.1 putative membrane protein [Haloquadratum walsbyi J07HQW2]	100	5.1e-45
LT_3	TRINITY_DN20225_c0_g1_i1	711	86	0	WP_090508418.1 acyl-CoA dehydrogenase [Natronorubrum sediminis]	70.1	3.8e-71
LT_3	TRINITY_DN20211_c0_g1_i1	257	16	0	SFR68609.1 hypothetical protein SAMN04487947_3471 [Halogeometricum rufum]	46.4	1.1e-09
LT_3	TRINITY_DN20211_c0_g1_i2	237	8	0	SFR68609.1 hypothetical protein SAMN04487947_3471 [Halogeometricum rufum]	49	5.3e-09
LT_3	TRINITY_DN20284_c0_g1_i1	558	24	0	ERH03708.1 uncharacterized protein conserved in archaea, partial [Halorubrum sp. J07HR59]	93	3.3e-86
LT_3	TRINITY_DN20284_c0_g1_i2	1111	96	0	ESS11211.1 uncharacterized protein conserved in archaea [uncultured archaeon A07HR60]	100	2.1e-161
LT_3	TRINITY_DN20296_c0_g1_i1	309	52	0	ERH05946.1 hypothetical protein J07HN4v3_01555 [Halonotius sp. J07HN4]	100	3.8e-07
LT_3	TRINITY_DN20296_c0_g1_i2	294	38	0	ERH05946.1 hypothetical protein J07HN4v3_01555 [Halonotius sp. J07HN4]	100	3.6e-07
LT_3	TRINITY_DN20286_c0_g1_i1	667	69	0	ESS10649.1 transposase [uncultured archaeon A07HR60]	94.8	6.3e-68	Haloterrigena jeotgali strain A29 chromosome, complete genome	87.52	0
LT_3	TRINITY_DN20286_c0_g1_i2	667	61	0	ESS10649.1 transposase [uncultured archaeon A07HR60]	100	7.2e-72	Halorussus sp. RC-68 plasmid unnamed3, complete sequence	89.571	0
LT_3	TRINITY_DN20286_c1_g1_i1	1374	152	0	ERG96457.1 protein of unknown function (DUF429) [Haloquadratum walsbyi J07HQW2]	99.7	2.6e-161	Halorubrum ezzemoulense strain Fb21 plasmid megaplasmid, complete sequence	80.851	4.25e-07
LT_3	TRINITY_DN20255_c0_g1_i1	219	8	0
LT_3	TRINITY_DN20255_c1_g1_i1	305	20	0
LT_3	TRINITY_DN20255_c1_g1_i2	233	2	0
LT_3	TRINITY_DN20255_c1_g1_i3	289	6	0
LT_3	TRINITY_DN20279_c0_g1_i1	612	50	0	WP_123539128.1 NAD(P)-binding protein [Halosimplex sp. YPL4]	68.6	3.4e-76	Haloarculaceae archaeon HArcel1 chromosome, complete genome	74.921	6.42e-27
LT_3	TRINITY_DN20281_c0_g1_i1	886	50	0	ERG96383.1 uncharacterized protein conserved in archaea [Haloquadratum walsbyi J07HQW2]	98.3	1.6e-58
LT_3	TRINITY_DN20281_c0_g1_i2	988	49	0	ERG96382.1 shikimate 5-dehydrogenase [Haloquadratum walsbyi J07HQW2]	100	9e-71
LT_3	TRINITY_DN20271_c0_g1_i1	394	46	0	ESS12376.1 putative transcriptional regulator [uncultured archaeon A07HR60]	100	4.1e-51
LT_3	TRINITY_DN20271_c0_g2_i1	319	8	0	WP_137707333.1 MULTISPECIES: helix-turn-helix domain-containing protein [unclassified Halorubrum]	65.7	4.2e-30
LT_3	TRINITY_DN20228_c0_g1_i1	512	43	0	ERG92344.1 transposase, IS605 OrfB family, central region [Haloquadratum walsbyi J07HQW1]	94.6	8.5e-73
LT_3	TRINITY_DN20277_c0_g1_i1	555	33	0	ERH10808.1 hypothetical protein J07HX64_02587 [halophilic archaeon J07HX64]	50.3	2.6e-35
LT_3	TRINITY_DN20277_c0_g2_i1	408	34	0	ERH10808.1 hypothetical protein J07HX64_02587 [halophilic archaeon J07HX64]	42.3	1.2e-16
LT_3	TRINITY_DN20277_c0_g2_i2	322	10	0	ERH10808.1 hypothetical protein J07HX64_02587 [halophilic archaeon J07HX64]	39.4	8.7e-07
LT_3	TRINITY_DN20245_c0_g1_i1	1375	119	0	ESS11059.1 cysteine synthase [uncultured archaeon A07HR60]	80.2	7e-138
LT_3	TRINITY_DN20272_c0_g1_i1	1622	199	0	ERG94601.1 PAS sensor histidine kinase [Haloquadratum walsbyi J07HQW2]	99.4	3.1e-278
LT_3	TRINITY_DN20293_c0_g1_i1	321	80	0
LT_3	TRINITY_DN20234_c0_g1_i1	469	41	0	ESS10795.1 inosine-5''-monophosphate dehydrogenase [uncultured archaeon A07HR60]	100	1.4e-77
LT_3	TRINITY_DN20251_c0_g1_i1	417	174	0	ERG88616.1 valyl-tRNA synthetase [halophilic archaeon J07HX5]	100	1.7e-39
LT_3	TRINITY_DN20241_c0_g1_i1	305	963	0	ERH10431.1 ABC-type oligopeptide transport system, ATPase component [halophilic archaeon J07HX64]	97.8	4.6e-42	Streptomyces coelicolor A3(2) complete genome; segment 20/29	76.329	6.57e-19
LT_3	TRINITY_DN20241_c0_g2_i1	668	66	0	ERH10432.1 oligopeptide/dipeptide ABC transporter, ATP-binding protein, C-terminal domain protein [halophilic archaeon J07HX64]	100	6.9e-91	Halorubrum sp. BOL3-1 chromosome, complete genome	80.124	2.55e-21
LT_3	TRINITY_DN20219_c0_g1_i1	289	13	0	WP_146962523.1 hypothetical protein [Bradymonadales bacterium V1718]	57.1	1.9e-21
LT_3	TRINITY_DN20219_c0_g1_i2	289	16	0	WP_146962523.1 hypothetical protein [Bradymonadales bacterium V1718]	57.1	1.2e-20
LT_3	TRINITY_DN20222_c0_g1_i1	588	66	0	ERG88316.1 uncharacterized protein conserved in archaea [halophilic archaeon J07HX5]	97.8	8e-67
LT_3	TRINITY_DN20215_c0_g1_i1	689	28	0	ESS13018.1 pyridoxal phosphate synthase yaaE subunit [uncultured archaeon A07HR60]	98.8	2.8e-87
LT_3	TRINITY_DN20282_c0_g1_i1	1222	970	0	PSP44007.1 phosphoesterase, partial [Halobacteriales archaeon QH_6_64_20]	38	1.6e-48	Cyprinus carpio genome assembly common carp genome, scaffold: LG18, chromosome: 18	95.455	1.05e-07
LT_3	TRINITY_DN20282_c0_g1_i2	1944	978	0	PSP44007.1 phosphoesterase, partial [Halobacteriales archaeon QH_6_64_20]	41.9	9.4e-96	Cyprinus carpio genome assembly common carp genome, scaffold: LG18, chromosome: 18	95.455	1.69e-07
LT_3	TRINITY_DN20254_c0_g1_i1	332	17	0	ERG90773.1 hypothetical protein J07HQW1_00801 [Haloquadratum walsbyi J07HQW1]	98.7	1.4e-39	Haloquadratum walsbyi DSM 16790 complete genome	86.508	5.2e-70
LT_3	TRINITY_DN20254_c0_g2_i1	507	548	0	ERG96499.1 hypothetical protein J07HQW2_02979 [Haloquadratum walsbyi J07HQW2]	98.8	1.1e-40	Haloquadratum walsbyi DSM 16790 complete genome	86.096	1.42e-47
LT_3	TRINITY_DN20257_c0_g1_i1	391	27	0	WP_146047415.1 hypothetical protein [Haloferax sp. SB3]	40.4	1.5e-08
LT_3	TRINITY_DN20257_c1_g1_i1	309	17	0
LT_3	TRINITY_DN20250_c0_g1_i1	845	104	0	ERG88633.1 archaeal fructose-1,6-bisphosphatase related enzymes of inositol monophosphatase family [halophilic archaeon J07HX5]	99.2	9.5e-146
LT_3	TRINITY_DN20247_c0_g1_i1	762	56	0	ERH11087.1 pyruvate dehydrogenase E1 component, alpha subunit [halophilic archaeon J07HX64]	99.6	2.3e-138	Halobiforma lacisalsi AJ5, complete genome	75.972	4.41e-94
LT_3	TRINITY_DN20247_c0_g1_i2	769	43	0	ERH11087.1 pyruvate dehydrogenase E1 component, alpha subunit [halophilic archaeon J07HX64]	96.3	9e-135	Natrinema versiforme strain BOL5-4 chromosome, complete genome	77.168	1.58e-103
LT_3	TRINITY_DN20278_c0_g1_i1	300	9	0	ESS12712.1 pyridoxal-phosphate dependent enzyme [uncultured archaeon A07HR60]	96.9	3.1e-46
LT_3	TRINITY_DN20278_c0_g1_i2	300	27	0	ESS12712.1 pyridoxal-phosphate dependent enzyme [uncultured archaeon A07HR60]	100	7.3e-48	Halorubrum trapanicum DNA, complete genome, strain: CBA1232	95.122	1.09e-06
LT_3	TRINITY_DN20243_c0_g1_i1	638	70	0	ERG92534.1 DNA gyrase, A subunit [Haloquadratum walsbyi J07HQW1]	98.9	2.1e-97
LT_3	TRINITY_DN20269_c0_g1_i1	209	532	0	PSQ59134.1 V-type ATP synthase subunit D [Halobacteriales archaeon SW_7_71_33]	93.3	3.4e-20	Natronomonas moolapensis 8.8.11 complete genome	84.181	4.15e-39
LT_3	TRINITY_DN20269_c0_g2_i1	540	71	0	ERG89066.1 H(+)-transporting ATP synthase, vacuolar type, subunit D [halophilic archaeon J07HX5]	98.3	3.2e-86	Natrinema versiforme strain BOL5-4 chromosome, complete genome	79.482	6.53e-101
LT_3	TRINITY_DN20295_c0_g1_i1	800	155	0	PSP84944.1 hypothetical protein BRC96_04100 [Halobacteriales archaeon QS_6_64_34]	70.1	6e-41
LT_3	TRINITY_DN20264_c0_g1_i1	694	105	0	ERG92692.1 adenylate kinase [Haloquadratum walsbyi J07HQW1]	100	5.1e-105
LT_3	TRINITY_DN20264_c0_g1_i2	563	525	0	ERG92692.1 adenylate kinase [Haloquadratum walsbyi J07HQW1]	100	2.2e-74
LT_3	TRINITY_DN20240_c0_g1_i1	439	57	0
LT_3	TRINITY_DN20214_c0_g1_i1	626	40	0	WP_089808496.1 hypothetical protein [Halogeometricum rufum]	79	4.4e-55	Halobellus limi strain CGMCC 1.10331 chromosome, complete genome	77.506	1.36e-53
LT_3	TRINITY_DN20214_c0_g1_i2	754	37	0	WP_089808496.1 hypothetical protein [Halogeometricum rufum]	79	6.9e-55	Halobellus limi strain CGMCC 1.10331 chromosome, complete genome	77.506	1.66e-53
LT_3	TRINITY_DN20227_c0_g1_i1	474	34	0	WP_092703623.1 PGF-CTERM sorting domain-containing protein [Halovenus aranensis]	38	7.8e-12
LT_3	TRINITY_DN20259_c0_g1_i1	1132	85	0	WP_014554940.1 AAA family ATPase [Haloquadratum walsbyi]	73.7	6.1e-156
LT_3	TRINITY_DN20202_c0_g1_i1	360	42	0	ERH13860.1 protein of unknown function (DUF2892) [halophilic archaeon J07HB67]	100	7.4e-23
LT_3	TRINITY_DN20202_c0_g1_i2	249	374	0	ERH13860.1 protein of unknown function (DUF2892) [halophilic archaeon J07HB67]	100	6.7e-23
LT_3	TRINITY_DN20202_c0_g1_i3	216	22	0	ERH13860.1 protein of unknown function (DUF2892) [halophilic archaeon J07HB67]	95.5	1.4e-21
LT_3	TRINITY_DN20216_c0_g1_i1	417	17	0	ERH11256.1 hypothetical protein J07HX64_03040 [halophilic archaeon J07HX64]	87	2.6e-59
LT_3	TRINITY_DN20216_c0_g1_i2	394	17	0	ERH11256.1 hypothetical protein J07HX64_03040 [halophilic archaeon J07HX64]	91.6	1.1e-59
LT_3	TRINITY_DN20201_c0_g1_i1	209	13	0	WP_008893448.1 hypothetical protein [Haloterrigena salina]	60.6	2.2e-11
LT_3	TRINITY_DN20201_c0_g2_i1	230	16	0	YP_008059219.1 prohead protease [Halovirus HGTV-1]	75	6.2e-07
LT_3	TRINITY_DN20201_c0_g2_i2	838	83	0	YP_008059219.1 prohead protease [Halovirus HGTV-1]	52.1	8.6e-22
LT_3	TRINITY_DN20276_c0_g1_i1	561	20	0	WP_049890033.1 transglutaminase domain-containing protein [Natronorubrum bangense]	34.8	3.5e-19
LT_3	TRINITY_DN20276_c0_g2_i1	320	35	0	WP_137197445.1 transglutaminase domain-containing protein [halophilic archaeon SHRA6]	45.8	1.3e-15
LT_3	TRINITY_DN20246_c0_g1_i1	287	572	0	ERG92622.1 acetyltransferase [Haloquadratum walsbyi J07HQW1]	100	7.4e-42
LT_3	TRINITY_DN20246_c0_g2_i1	784	96	0	ERG94917.1 acetyltransferase [Haloquadratum walsbyi J07HQW2]	100	2.5e-92	Haloquadratum walsbyi DSM 16790 complete genome	89.748	0
LT_3	TRINITY_DN20252_c0_g1_i1	328	9	0	ESS06300.1 threonyl-tRNA synthetase, partial [uncultured archaeon A07HB70]	100	1.1e-54	Halopenitus persicus DNA, complete genome, strain: CBA1233	80.707	1.87e-59
LT_3	TRINITY_DN20252_c0_g2_i1	261	15	0	ESS06300.1 threonyl-tRNA synthetase, partial [uncultured archaeon A07HB70]	100	2.4e-47	Halopenitus persicus DNA, complete genome, strain: CBA1233	89.655	2.32e-87
LT_3	TRINITY_DN20252_c1_g1_i1	506	17	0	WP_008323431.1 threonine--tRNA ligase [Haloferax elongans]	78.6	1.5e-74	Halorussus sp. RC-68 chromosome, complete genome	80.043	3.72e-88
LT_3	TRINITY_DN20252_c1_g1_i2	406	1504	0	WP_007538838.1 threonine--tRNA ligase [Haloferax larsenii]	78.9	8.3e-55	Halopenitus persicus DNA, complete genome, strain: CBA1233	84.259	4.95e-81
LT_3	TRINITY_DN20258_c0_g1_i1	208	2	0
LT_3	TRINITY_DN20258_c0_g2_i1	280	12	0
LT_3	TRINITY_DN20258_c0_g3_i1	266	13	0
LT_3	TRINITY_DN20221_c0_g1_i1	395	33	0	PSQ48942.1 GTP-binding protein [Halobacteriales archaeon SW_7_65_23]	90.6	2.8e-55	Salarchaeum sp. JOR-1 chromosome, complete genome	77.119	3.02e-48
LT_3	TRINITY_DN20221_c0_g1_i2	383	12	0	WP_049993622.1 GTP-binding protein [Halapricum salinum]	88.2	3.9e-54	Natronolimnobius aegyptiacus strain JW/NM-HA 15 chromosome, complete genome	82.353	2.16e-79
LT_3	TRINITY_DN20209_c0_g1_i1	691	89	0	WP_092695322.1 GAF domain-containing protein [Halorientalis regularis]	50	1.4e-41
LT_3	TRINITY_DN20297_c0_g1_i1	341	49	0	ESS11855.1 methionine-R-sulfoxide reductase [uncultured archaeon A07HR60]	86.5	7.7e-54
LT_3	TRINITY_DN20297_c0_g2_i1	209	6	0
LT_3	TRINITY_DN20275_c0_g1_i1	361	46	0	ERH03004.1 hypothetical protein J07HN6_00322 [Halonotius sp. J07HN6]	100	1.1e-50	Natrinema sp. J7-2, complete genome	83.784	2.89e-08
LT_3	TRINITY_DN20248_c0_g1_i1	1804	247	0	PSP87637.1 hypothetical protein BRC87_11075 [Halobacteriales archaeon QS_4_66_20]	40	1.2e-126
LT_3	TRINITY_DN20256_c0_g1_i1	203	7	0	ERH04906.1 hypothetical protein J07HR59_00132 [Halorubrum sp. J07HR59]	100	3.9e-13
LT_3	TRINITY_DN20256_c0_g1_i2	449	24	0	ERH04906.1 hypothetical protein J07HR59_00132 [Halorubrum sp. J07HR59]	100	6.6e-13
LT_3	TRINITY_DN20256_c1_g1_i1	532	36	0	WP_128475937.1 hypothetical protein [Halorussus sp. RC-68]	42.9	1.5e-08
LT_3	TRINITY_DN20256_c1_g1_i2	345	7	0	WP_128475937.1 hypothetical protein [Halorussus sp. RC-68]	50	1.1e-10
LT_3	TRINITY_DN20273_c0_g1_i1	532	39	0	ESS10849.1 3-isopropylmalate dehydratase, large subunit [uncultured archaeon A07HR60]	94.9	1.3e-87	Halophilic archaeon DL31, complete genome	72.467	4.24e-33
LT_3	TRINITY_DN20273_c0_g2_i1	324	689	0	ESS10849.1 3-isopropylmalate dehydratase, large subunit [uncultured archaeon A07HR60]	93.9	5.8e-43	Halorubrum ezzemoulense strain Fb21 chromosome, complete genome	77.193	4.11e-36
LT_3	TRINITY_DN20273_c0_g2_i2	254	738	0	WP_089384759.1 3-isopropylmalate dehydratase large subunit [Halorubrum vacuolatum]	77.5	2.5e-25	Natronorubrum bangense strain JCM 10635 chromosome, complete genome	78.495	1.9e-23
LT_3	TRINITY_DN20233_c2_g1_i1	233	79	0
LT_3	TRINITY_DN20220_c0_g1_i1	373	65	0	ERH08293.1 hypothetical protein J07HX64_00033 [halophilic archaeon J07HX64]	98.3	7.9e-60
LT_3	TRINITY_DN20231_c0_g1_i1	420	24	0	ESS10571.1 ring-hydroxylating dioxygenase [uncultured archaeon A07HR60]	100	2e-64	Haloferax volcanii DS2 plasmid pHV3, complete sequence	78.711	3.18e-58
LT_3	TRINITY_DN20231_c0_g1_i2	228	1817	0	ESS10571.1 ring-hydroxylating dioxygenase [uncultured archaeon A07HR60]	93.9	6.8e-30	Haloarcula marismortui ATCC 43049 plasmid pNG700, complete sequence	80.625	4.67e-24
LT_3	TRINITY_DN20289_c0_g1_i1	680	51	0	WP_089824200.1 transcription factor S [Halogranum amylolyticum]	77.4	3.2e-43	Halorientalis sp. IM1011, complete genome	89.024	2.02e-17
LT_3	TRINITY_DN20289_c0_g1_i2	232	4	0	PSP84157.1 hypothetical protein BRC83_05910 [Halobacteriales archaeon QS_1_68_17]	46.2	5.3e-06
LT_3	TRINITY_DN20289_c0_g1_i3	232	4	0
LT_3	TRINITY_DN20267_c0_g1_i1	336	34	0	WP_071403339.1 extracellular solute-binding protein [Natrialba sp. SSL1]	70.4	6.9e-31
LT_3	TRINITY_DN20223_c0_g1_i1	562	23	0	ABQ76018.1 sugar nucleotidyltransferase II [uncultured haloarchaeon]	94.2	4.3e-86	Haloquadratum walsbyi C23 complete genome	91.815	0
LT_3	TRINITY_DN20223_c0_g1_i2	733	44	0	WP_014556600.1 nucleotidyltransferase family protein [Haloquadratum walsbyi]	92.2	3.7e-114	Haloquadratum walsbyi C23 complete genome	91.678	0
LT_3	TRINITY_DN20223_c0_g2_i1	231	6	0
LT_3	TRINITY_DN20223_c0_g2_i2	231	11	0				Uncultured haloarchaeon clone fosmid eHwalsbyi 464 genomic sequence	85.135	1.26e-54
LT_3	TRINITY_DN20237_c0_g1_i1	511	137	0	ERG93768.1 hypothetical protein J07HQW2_00202 [Haloquadratum walsbyi J07HQW2]	100	2.9e-20
LT_3	TRINITY_DN20205_c0_g1_i1	730	52	0	ERH12038.1 acetate--CoA ligase [halophilic archaeon J07HB67]	97.5	4.5e-136	Uncultured prokaryote 2E01A putative glycosyl transferase, branched-chain amino acid aminotransferase, and putative acetyl-coenzyme A synthetase genes, complete cds	89.466	0
LT_3	TRINITY_DN20205_c0_g1_i2	460	25	0	ERH12038.1 acetate--CoA ligase [halophilic archaeon J07HB67]	96.7	5.7e-76	Uncultured prokaryote 2E01A putative glycosyl transferase, branched-chain amino acid aminotransferase, and putative acetyl-coenzyme A synthetase genes, complete cds	88.667	1.43e-151
LT_3	TRINITY_DN20280_c0_g1_i1	274	8	0	WP_073307012.1 glutathione S-transferase family protein [Halobaculum gomorrense]	85.4	6.9e-37
LT_3	TRINITY_DN20280_c0_g1_i2	294	9	0	WP_049947543.1 glutathione S-transferase family protein [Candidatus Halobonum tyrrellensis]	85.3	4.2e-40
LT_3	TRINITY_DN20280_c0_g2_i1	545	37	0	ERH11937.1 putative glutathione S-transferase [halophilic archaeon J07HB67]	98.3	1.6e-98	Salinigranum rubrum strain GX10 chromosome, complete genome	78.133	1.5e-62
LT_3	TRINITY_DN20235_c0_g1_i1	254	24	0	EGQ40307.1 glycosyltransferase [Candidatus Nanosalinarum sp. J07AB56]	95.2	6.1e-40
LT_3	TRINITY_DN20235_c1_g1_i1	278	11	0	ESS12297.1 glycosyltransferase [uncultured archaeon A07HR60]	100	1.1e-47
LT_3	TRINITY_DN20208_c0_g1_i1	718	27	0	ERG94271.1 hypothetical protein J07HQW2_00705 [Haloquadratum walsbyi J07HQW2]	97.1	1.2e-120
LT_3	TRINITY_DN20208_c0_g2_i1	389	16	0	ERG94271.1 hypothetical protein J07HQW2_00705 [Haloquadratum walsbyi J07HQW2]	99	2.4e-51
LT_3	TRINITY_DN20208_c0_g1_i2	487	15	0	ERG94271.1 hypothetical protein J07HQW2_00705 [Haloquadratum walsbyi J07HQW2]	95.7	3.8e-78
LT_3	TRINITY_DN20262_c0_g1_i1	580	30	0	ESS11633.1 transposase, IS605 OrfB family, central region [uncultured archaeon A07HR60]	95.7	3.6e-27
LT_3	TRINITY_DN20262_c0_g1_i2	581	12	0	ESS11633.1 transposase, IS605 OrfB family, central region [uncultured archaeon A07HR60]	95.7	4.7e-27
LT_3	TRINITY_DN20262_c0_g1_i3	371	10	0	WP_058367281.1 hypothetical protein [Haloparvum sedimenti]	79.5	2.5e-26
LT_3	TRINITY_DN20262_c0_g1_i4	372	11	0	WP_137197093.1 hypothetical protein [halophilic archaeon SHRA6]	77.5	3e-27
LT_3	TRINITY_DN20218_c0_g1_i1	215	10	0	ERH11378.1 FlgN protein [halophilic archaeon J07HB67]	100	2.6e-07
LT_3	TRINITY_DN20218_c0_g2_i1	266	9	0
LT_3	TRINITY_DN20294_c0_g1_i1	557	118	0	WP_050031750.1 quinone-dependent dihydroorotate dehydrogenase [Halorubrum halophilum]	74.6	2.1e-40	Natronomonas moolapensis 8.8.11 complete genome	87.432	2.61e-50
LT_3	TRINITY_DN20224_c0_g1_i1	990	2313	0	ERG88617.1 hypothetical protein J07HX5_00763, partial [halophilic archaeon J07HX5]	99.7	5.9e-155	Natronolimnobius sp. AArc1 chromosome, complete genome	71.151	2.91e-37
LT_3	TRINITY_DN20224_c0_g1_i2	239	12	0	ERG88617.1 hypothetical protein J07HX5_00763, partial [halophilic archaeon J07HX5]	100	5.6e-27
LT_3	TRINITY_DN20200_c0_g1_i1	422	23	0	WP_136717571.1 endonuclease [halophilic archaeon NEN8]	48	3.3e-30
LT_3	TRINITY_DN20200_c0_g1_i2	561	37	0	WP_120247004.1 nuclease [Halopiger aswanensis]	45.3	3e-39
LT_3	TRINITY_DN20200_c0_g1_i3	422	12	0	WP_136717571.1 endonuclease [halophilic archaeon NEN8]	48	3.3e-30
LT_3	TRINITY_DN20217_c0_g1_i1	234	14	0	WP_021040652.1 transcription initiation factor IIB [Halonotius pteroides]	93.6	2.2e-31	Haloterrigena jeotgali strain A29 chromosome, complete genome	80.508	1.01e-40
LT_3	TRINITY_DN20217_c1_g1_i1	368	36	0	WP_021040652.1 transcription initiation factor IIB [Halonotius pteroides]	100	5.5e-58	Haloterrigena jeotgali strain A29 chromosome, complete genome	83.88	3.39e-92
LT_3	TRINITY_DN20204_c0_g1_i1	362	34	0	ERH10196.1 D-3-phosphoglycerate dehydrogenase [halophilic archaeon J07HX64]	99.2	2.6e-60	Halostella sp. DL-M4 chromosome, complete genome	78.55	4.55e-51
LT_3	TRINITY_DN20239_c0_g1_i1	492	646	0	PSP98582.1 amidohydrolase [Halobacteriales archaeon QS_4_70_19]	54.6	1.4e-27
LT_3	TRINITY_DN20285_c0_g1_i1	233	22	0	ERH10153.1 phosphoesterase, MJ0936 family [halophilic archaeon J07HX64]	73.7	2.2e-20
LT_3	TRINITY_DN20285_c0_g1_i2	242	92	0	ERH10153.1 phosphoesterase, MJ0936 family [halophilic archaeon J07HX64]	73.7	1e-20
LT_3	TRINITY_DN20253_c0_g1_i1	435	20	0	PSQ63095.1 RNA-splicing ligase RtcB [Halobacteriales archaeon SW_8_66_22]	73.1	2.5e-57
LT_3	TRINITY_DN20249_c0_g1_i1	408	45	0	ERH04392.1 hypothetical protein J07HR59_01524 [Halorubrum sp. J07HR59]	100	2.1e-34	Haloferax volcanii DS2, complete genome	75.676	3.26e-18
LT_3	TRINITY_DN20213_c0_g1_i1	314	26	0	ERH10057.1 putative hydrolase or acyltransferases (alpha/beta hydrolase superfamily) [halophilic archaeon J07HX64]	96.2	3.9e-52	Halomicrobium mukohataei DSM 12286, complete genome	78.088	2.39e-33
LT_3	TRINITY_DN20213_c0_g1_i2	615	49	0	ERH10057.1 putative hydrolase or acyltransferases (alpha/beta hydrolase superfamily) [halophilic archaeon J07HX64]	99.5	2.3e-112	Halomicrobium mukohataei DSM 12286, complete genome	77.465	2.96e-35
LT_3	TRINITY_DN20203_c0_g1_i1	432	40	0	TKX86497.1 hypothetical protein EXE43_08105 [Halorubrum sp. SS5]	69.1	5e-42
LT_3	TRINITY_DN20263_c0_g1_i1	319	16	0
LT_3	TRINITY_DN20263_c0_g1_i2	309	26	0
LT_3	TRINITY_DN20299_c0_g1_i1	363	14	0	ERH10509.1 rhodanese-related sulfurtransferase [halophilic archaeon J07HX64]	95.9	7e-45
LT_3	TRINITY_DN20299_c0_g1_i2	572	63	0	ERH10509.1 rhodanese-related sulfurtransferase [halophilic archaeon J07HX64]	100	1.5e-46	Natrinema versiforme strain BOL5-4 chromosome, complete genome	75.166	2.78e-25
LT_3	TRINITY_DN20242_c0_g1_i1	403	26	0	ERH11324.1 glutaredoxin-related protein [halophilic archaeon J07HB67]	100	1.7e-52	Halopenitus persicus DNA, complete genome, strain: CBA1233	82.734	1.82e-60
LT_3	TRINITY_DN20242_c0_g1_i2	214	2	0	ERH11324.1 glutaredoxin-related protein [halophilic archaeon J07HB67]	98.6	1.5e-31	Halopenitus persicus DNA, complete genome, strain: CBA1233	86.07	6.99e-52
LT_3	TRINITY_DN27135_c0_g1_i1	202	9	0	WP_139171099.1 hypothetical protein [Halorientalis regularis]	73.7	1.4e-07
LT_3	TRINITY_DN27106_c0_g1_i1	319	11	0
LT_3	TRINITY_DN27100_c0_g1_i1	222	4	0	KAA6429642.1 putative plastid-lipid-associated chloroplastic-like [Trebouxia sp. A1-2]	60.9	2.7e-15
LT_3	TRINITY_DN27171_c0_g1_i1	323	7	0	ERH10076.1 sugar-specific transcriptional regulator TrmB [halophilic archaeon J07HX64]	80.6	2.7e-40	Halopiger xanaduensis SH-6, complete genome	79.352	1.14e-36
LT_3	TRINITY_DN27152_c0_g1_i1	268	9	0	ESS03506.1 2-isopropylmalate synthase [uncultured archaeon A07HR67]	100	8.2e-43	Halorubrum trapanicum DNA, complete genome, strain: CBA1232	92.537	6.51e-103
LT_3	TRINITY_DN27139_c0_g1_i1	270	6	0	WP_092565874.1 hypothetical protein [Halorubrum sp. SD626R]	61.4	3.9e-24
LT_3	TRINITY_DN27102_c0_g1_i1	438	21	0	WP_011572785.1 ABC transporter ATP-binding protein [Haloquadratum walsbyi]	97.9	3.6e-72	Haloquadratum walsbyi C23 complete genome	94.457	0
LT_3	TRINITY_DN27162_c0_g1_i1	231	8	0	ERG91419.1 hypothetical protein J07HQW1_01453 [Haloquadratum walsbyi J07HQW1]	97.8	6e-18
LT_3	TRINITY_DN27125_c0_g1_i1	239	9	0	ERH07848.1 glutamate synthase domain 3 [Halonotius sp. J07HN4]	93.5	7.5e-32	Haloplanus aerogenes strain JCM 16430 chromosome, complete genome	80.374	3.01e-11
LT_3	TRINITY_DN27117_c0_g1_i1	386	13	0	WP_089356572.1 glycine C-acetyltransferase [Ekhidna lutea]	80.5	5.6e-53
LT_3	TRINITY_DN27190_c0_g1_i1	229	6	0	ESS10794.1 aspartate/tyrosine/aromatic aminotransferase [uncultured archaeon A07HR60]	94.7	1.4e-30
LT_3	TRINITY_DN27113_c0_g1_i1	548	340	0	ELY77728.1 hypothetical protein C486_14894 [Natrinema gari JCM 14663]	93.3	7.3e-30
LT_3	TRINITY_DN27155_c0_g1_i1	213	4	0	WP_120243322.1 restriction endonuclease subunit M [Halopiger aswanensis]	81.2	3.3e-26
LT_3	TRINITY_DN27180_c0_g1_i1	238	9	0	WP_089699024.1 hypothetical protein [Halogranum gelatinilyticum]	61.3	7.1e-14	Halobacterium sp. DL1, complete genome	100	1.08e-10
LT_3	TRINITY_DN27149_c0_g1_i1	262	7	0	PSP87034.1 hypothetical protein BRC87_12435 [Halobacteriales archaeon QS_4_66_20]	51	1.9e-15	Halostella sp. DL-M4 chromosome, complete genome	84.746	2.55e-22
LT_3	TRINITY_DN27168_c0_g1_i1	312	13	0	ERG89702.1 hypothetical protein J07HX5_01874 [halophilic archaeon J07HX5]	92.2	5.8e-48
LT_3	TRINITY_DN27144_c0_g1_i1	217	6	0	ERG97682.1 hypothetical protein J07HQX50_01710 [Haloquadratum sp. J07HQX50]	79.2	1.1e-24
LT_3	TRINITY_DN27181_c0_g1_i1	281	9	0	ERH13171.1 Zn-dependent carboxypeptidase [halophilic archaeon J07HB67]	100	5.1e-11
LT_3	TRINITY_DN27186_c0_g1_i1	390	16	0	ERG98745.1 alanine--tRNA ligase/alanyl-tRNA synthetase [Haloquadratum sp. J07HQX50]	100	1.5e-64
LT_3	TRINITY_DN27145_c0_g1_i1	581	50	0	ERG97114.1 hypothetical protein J07HQW2_03600 [Haloquadratum walsbyi J07HQW2]	99.5	2.1e-99
LT_3	TRINITY_DN27174_c0_g1_i1	212	8	0
LT_3	TRINITY_DN27164_c0_g1_i1	234	6	0	WP_149031589.1 hypothetical protein [Haloquadratum walsbyi]	98.7	5.7e-32	Haloquadratum walsbyi C23 plasmid PL100 complete genome	99.145	4.24e-114
LT_3	TRINITY_DN27179_c0_g1_i1	332	12	0				Uncultured haloarchaeon clone fosmid eHwalsbyiGI1-5 genomic sequence	82.192	1.99e-24
LT_3	TRINITY_DN27141_c0_g1_i1	232	5	0
LT_3	TRINITY_DN27182_c0_g1_i1	217	6	0	ESS12329.1 ATPase of the AAA+ class [uncultured archaeon A07HR60]	88.7	7.9e-28
LT_3	TRINITY_DN27115_c0_g1_i1	429	22	0	ERG97465.1 deoxyribodipyrimidine photolyase [Haloquadratum sp. J07HQX50]	99.3	6.9e-84
LT_3	TRINITY_DN27187_c0_g1_i1	201	4	0	5XFT_A Chain A, Crystal structure of Chlamydomonas reinhardtii dehydroascorbate reductase	60	2.3e-13
LT_3	TRINITY_DN27140_c0_g1_i1	240	12	0
LT_3	TRINITY_DN27108_c0_g1_i1	212	4	0
LT_3	TRINITY_DN27161_c0_g1_i1	202	6	0
LT_3	TRINITY_DN27103_c0_g1_i1	306	20	0	ERG99210.1 2-keto-4-pentenoate hydratase/2-oxohepta-3-ene-1,7-dioic acid hydratase (catechol pathway) [Haloquadratum sp. J07HQX50]	100	3e-49
LT_3	TRINITY_DN27121_c0_g1_i1	326	12	0
LT_3	TRINITY_DN27194_c0_g1_i1	223	8	0
LT_3	TRINITY_DN27150_c0_g1_i1	291	8	0	ERH04436.1 hypothetical protein J07HR59_01570, partial [Halorubrum sp. J07HR59]	95.9	1.1e-45
LT_3	TRINITY_DN27191_c0_g1_i1	210	5	0
LT_3	TRINITY_DN27170_c0_g1_i1	676	34	0	ERG97106.1 putative metal-dependent phosphoesterases (PHP family) [Haloquadratum walsbyi J07HQW2]	100	9.1e-107
LT_3	TRINITY_DN27107_c0_g1_i1	371	14	0	ERG97604.1 amino acid transporter [Haloquadratum sp. J07HQX50]	100	1.1e-56
LT_3	TRINITY_DN27178_c0_g1_i1	367	17	0	ERH11063.1 cytosine deaminase related metal-dependent hydrolase [halophilic archaeon J07HX64]	99.2	1.6e-60	Halorubrum lacusprofundi ATCC 49239 chromosome 1, complete sequence	77.126	1.01e-42
LT_3	TRINITY_DN27123_c0_g1_i1	390	10	0	ERG99564.1 sugar transferases involved in lipopolysaccharide synthesis [Haloquadratum sp. J07HQX50]	98.4	3.1e-67
LT_3	TRINITY_DN27165_c0_g1_i1	283	12	0	WP_121921987.1 type II methionyl aminopeptidase [Haloplanus aerogenes]	78.7	4.4e-31	Haloplanus aerogenes strain JCM 16430 chromosome, complete genome	84.052	1.6e-54
LT_3	TRINITY_DN27122_c0_g1_i1	232	6	0	PSQ73572.1 hypothetical protein BRD34_02010 [Bacteroidetes bacterium QH_6_64_77]	77.8	2.4e-19
LT_3	TRINITY_DN27148_c0_g1_i1	428	16	0	WP_092817467.1 hypothetical protein [Halopenitus malekzadehii]	40.3	7.7e-11
LT_3	TRINITY_DN27119_c0_g1_i1	271	18	0	WP_076609229.1 IS200/IS605 family element transposase accessory protein TnpB [Natronorubrum thiooxidans]	66.7	4.1e-10
LT_3	TRINITY_DN27114_c0_g1_i1	224	6	0	ESS07307.1 hypothetical protein A07HB70_00581 [uncultured archaeon A07HB70]	83.3	1.4e-16
LT_3	TRINITY_DN27185_c0_g1_i1	258	296	0	ERG90385.1 putative oxidoreductase (related to aryl-alcohol dehydrogenase) [Haloquadratum walsbyi J07HQW1]	100	3.1e-31	Uncultured haloarchaeon clone fosmid eHwalsbyiGI1-1 genomic sequence	88.06	5.13e-59
LT_3	TRINITY_DN27130_c0_g1_i1	248	5	0	WP_049891601.1 PGF-pre-PGF domain-containing protein [Haloquadratum walsbyi]	50	4e-12
LT_3	TRINITY_DN27166_c0_g1_i1	206	6	0
LT_3	TRINITY_DN27156_c0_g1_i1	256	8	0	WP_005534438.1 hypothetical protein [Haloarcula argentinensis]	76.4	9e-23
LT_3	TRINITY_DN27128_c0_g1_i1	519	18	0	ERG95833.1 transcription initiation factor TFIIIB, Brf1 subunit/Transcription initiation factor TFIIB [Haloquadratum walsbyi J07HQW2]	100	5.8e-61
LT_3	TRINITY_DN27111_c0_g1_i1	225	8	0	ESS10819.1 hypothetical protein A07HR60_02840 [uncultured archaeon A07HR60]	97.3	4.6e-31
LT_3	TRINITY_DN27132_c0_g1_i1	333	10	0	ERH12867.1 GTPase [halophilic archaeon J07HB67]	95.5	8.4e-29
LT_3	TRINITY_DN27104_c0_g1_i1	227	7	0	ESS05417.1 putative membrane protein [uncultured archaeon A07HB70]	98.7	3.2e-32
LT_3	TRINITY_DN27147_c0_g1_i1	319	8	0	ERH00017.1 ABC-type transport system involved in multi-copper enzyme maturation, permease component [Haloquadratum sp. J07HQX50]	100	5.9e-48
LT_3	TRINITY_DN27124_c0_g1_i1	311	11	0	WP_015320834.1 enoyl-CoA hydratase/isomerase family protein [Natronococcus occultus]	55.4	1.6e-10
LT_3	TRINITY_DN27167_c0_g1_i1	261	124	0	ERH09734.1 conserved hypothetical protein, DprA/Smf-related, family 1 [halophilic archaeon J07HX64]	98.8	1.5e-33
LT_3	TRINITY_DN27199_c0_g1_i1	226	11	0	ESS03922.1 putative hydrolase of the metallo-beta-lactamase superfamily [uncultured archaeon A07HR67]	100	1.2e-34	Halorubrum lacusprofundi ATCC 49239 chromosome 1, complete sequence	90.179	3.33e-75
LT_3	TRINITY_DN27195_c0_g1_i1	348	19	0
LT_3	TRINITY_DN27192_c0_g1_i1	226	8	0	WP_014555333.1 hypothetical protein [Haloquadratum walsbyi]	95	1.5e-18	Haloquadratum walsbyi C23 complete genome	95.133	1.16e-94
LT_3	TRINITY_DN27189_c0_g1_i1	217	12	0	PSQ87031.1 thioredoxin-disulfide reductase, partial [Bacteroidetes bacterium QS_3_64_15]	98.6	2.6e-31	Salinibacter ruber DSM 13855, complete genome	87.793	1.95e-62
LT_3	TRINITY_DN27133_c0_g1_i1	228	6	0	WP_144858499.1 hypothetical protein [Haloferax volcanii]	42.3	8.9e-06
LT_3	TRINITY_DN27134_c0_g1_i1	327	8	0	XP_002953001.1 hypothetical protein VOLCADRAFT_118277 [Volvox carteri f. nagariensis]	67	3.3e-30
LT_3	TRINITY_DN27158_c0_g1_i1	421	15	0	ERH08708.1 ABC-type dipeptide/oligopeptide/nickel transport system, permease component [halophilic archaeon J07HX64]	97.8	7.5e-67
LT_3	TRINITY_DN27143_c0_g1_i1	259	12	0	WP_128224633.1 glycosyltransferase family 2 protein [Halobacteriaceae bacterium SHR40]	69.8	4.7e-27
LT_3	TRINITY_DN27176_c0_g1_i1	281	7	0	GAX82230.1 hypothetical protein CEUSTIGMA_g9658.t1 [Chlamydomonas eustigma]	82.8	3.5e-36
LT_3	TRINITY_DN27151_c0_g1_i1	202	83	0	ERH09755.1 carbamoyl-phosphate synthase large subunit [halophilic archaeon J07HX64]	100	1.2e-25
LT_3	TRINITY_DN27129_c0_g1_i1	237	7	0	ERH08071.1 acetyl/propionyl-CoA carboxylase, alpha subunit [Halonotius sp. J07HN4]	96.2	3.1e-33	Halohasta litchfieldiae strain tADL chromosome, complete genome	86.294	7.84e-52
LT_3	TRINITY_DN27105_c0_g1_i1	343	8	0	ERG97383.1 hypothetical protein J07HQW2_03869 [Haloquadratum walsbyi J07HQW2]	100	5e-29
LT_3	TRINITY_DN27109_c0_g1_i1	244	8	0	ERH04043.1 hypothetical protein J07HR59_01169 [Halorubrum sp. J07HR59]	96.3	9.7e-35
LT_3	TRINITY_DN27197_c0_g1_i1	240	10	0	ERG92535.1 DNA gyrase, B subunit [Haloquadratum walsbyi J07HQW1]	100	2e-40	Haloquadratum walsbyi DSM 16790 complete genome	87.917	2.15e-72
LT_3	TRINITY_DN27173_c0_g1_i1	368	21	0	ERG89343.1 AICAR transformylase/IMP cyclohydrolase PurH (only IMP cyclohydrolase domain in Aful) [halophilic archaeon J07HX5]	100	7e-61
LT_3	TRINITY_DN27116_c0_g1_i1	208	11	0
LT_3	TRINITY_DN27153_c0_g1_i1	219	11	0	ESS11747.1 deoxyribodipyrimidine photo-lyase family protein (cryptochrome) [uncultured archaeon A07HR60]	100	9.1e-32
LT_3	TRINITY_DN27110_c0_g1_i1	658	34	0	ERG97479.1 ABC-type phosphate transport system, ATPase component [Haloquadratum sp. J07HQX50]	100	1e-86
LT_3	TRINITY_DN27160_c0_g1_i1	423	21	0	PSQ36187.1 aminodeoxychorismate synthase, component I [Halobacteriales archaeon SW_10_66_29]	84.2	7.6e-51	Halovivax ruber XH-70, complete genome	80.405	6.94e-55
LT_3	TRINITY_DN27137_c0_g1_i1	454	16	0
LT_3	TRINITY_DN27112_c0_g1_i1	210	4	0
LT_3	TRINITY_DN27198_c0_g1_i1	362	15	0	ERG91724.1 hypothetical protein J07HQW1_01758 [Haloquadratum walsbyi J07HQW1]	93	9.1e-13
LT_3	TRINITY_DN27136_c0_g1_i1	250	5	0
LT_3	TRINITY_DN27184_c0_g1_i1	411	12	0	ERH09575.1 dehydrogenase [halophilic archaeon J07HX64]	97.8	4.6e-69
LT_3	TRINITY_DN27193_c0_g1_i1	249	4	0	ERG97257.1 ABC-type phosphate/phosphonate transport system, ATPase component [Haloquadratum walsbyi J07HQW2]	98.8	3.3e-38
LT_3	TRINITY_DN27101_c0_g1_i1	340	11	0	ERG98946.1 Zn-dependent alcohol dehydrogenase, partial [Haloquadratum sp. J07HQX50]	99	9.7e-49
LT_3	TRINITY_DN27127_c0_g1_i1	329	15	0	WP_094589727.1 phosphate ABC transporter permease subunit PstC [Halorubrum sp. Hd13]	84.1	1.8e-39
LT_3	TRINITY_DN27159_c0_g1_i1	243	7	0
LT_3	TRINITY_DN27131_c0_g1_i1	314	8	0	WP_142978768.1 chromosomal protein MC1 [Halonotius terrestris]	89.5	9.3e-38	Halapricum salinum strain CBA1105 chromosome, complete genome	75.61	8.72e-23
LT_3	TRINITY_DN27120_c0_g1_i1	224	10	0	AKY04224.1 hypothetical protein [uncultured haloarchaeon]	89.2	1.9e-29	Uncultured haloarchaeon clone fosmid eHwalsbyiGI1-6 genomic sequence	93.75	1.5e-88
LT_3	TRINITY_DN27126_c0_g1_i1	205	8	0	ERH12354.1 putative efflux protein, MATE family [halophilic archaeon J07HB67]	97	2e-25
LT_3	TRINITY_DN27157_c0_g1_i1	271	13	0	ADE29218.1 hypothetical membrane protein [uncultured virus]	60.3	7.6e-12
LT_3	TRINITY_DN27183_c0_g1_i1	201	4	0
LT_3	TRINITY_DN27138_c0_g1_i1	224	6	0
LT_3	TRINITY_DN27142_c0_g1_i1	314	11	0	ERH09558.1 conserved hypothetical protein TIGR00300 [halophilic archaeon J07HX64]	98.1	5.1e-52	Haloarcula hispanica ATCC 33960 chromosome I, complete sequence	76.582	2.37e-38
LT_3	TRINITY_DN27154_c0_g1_i1	206	12	0	WP_092923569.1 ATP-binding protein [Halorubrum sodomense]	79.4	2.5e-23
LT_3	TRINITY_DN27169_c0_g1_i1	296	10	0	ERG99331.1 TIGR03663 family protein [Haloquadratum sp. J07HQX50]	99	2.6e-50
LT_3	TRINITY_DN27163_c0_g1_i1	308	6	0
LT_3	TRINITY_DN27188_c0_g1_i1	214	8	0
LT_3	TRINITY_DN27177_c0_g1_i1	268	17	0	WP_124176934.1 capsular biosynthesis protein [Natrarchaeobius halalkaliphilus]	74.4	5.5e-31
LT_3	TRINITY_DN27175_c0_g1_i1	230	8	0	ERH06766.1 hypothetical protein J07HN4v3_02390 [Halonotius sp. J07HN4]	98.7	3.4e-37
LT_3	TRINITY_DN27196_c0_g1_i1	285	12	0	ERH03542.1 putative membrane protein [Halorubrum sp. J07HR59]	77.2	4.1e-32
LT_3	TRINITY_DN27146_c0_g1_i1	211	9	0	ERG89608.1 replication factor A [halophilic archaeon J07HX5]	100	2.4e-21
LT_3	TRINITY_DN27118_c0_g1_i1	216	4	0
LT_3	TRINITY_DN25592_c0_g1_i1	247	8	0	ERG92129.1 ADP-ribosylglycohydrolase [Haloquadratum walsbyi J07HQW1]	85.4	5.4e-33
LT_3	TRINITY_DN25589_c0_g1_i1	220	8	0
LT_3	TRINITY_DN25566_c0_g1_i1	232	5	0
LT_3	TRINITY_DN25584_c0_g1_i1	246	7	0	WP_009761082.1 amidohydrolase [Halobacterium sp. DL1]	82.7	8.1e-29	Halophilic archaeon DL31, complete genome	78.838	1.08e-35
LT_3	TRINITY_DN25540_c0_g1_i1	213	6	0	ERG89427.1 hypothetical protein J07HX5_01585 [halophilic archaeon J07HX5]	100	2.2e-14
LT_3	TRINITY_DN25583_c0_g1_i1	363	16	0	ERG97428.1 hypothetical protein J07HQX50_01455, partial [Haloquadratum sp. J07HQX50]	95.7	2e-55	Uncultured haloarchaeon clone fosmid eHwalsbyi 558 genomic sequence	95.568	3.91e-161
LT_3	TRINITY_DN25516_c0_g1_i1	290	6	0	AKY04217.1 cell surface glycoprotein [uncultured haloarchaeon]	51	9.2e-16
LT_3	TRINITY_DN25590_c0_g1_i1	238	25	0
LT_3	TRINITY_DN25599_c0_g1_i1	321	69	0				Geobacter sp. FeAm09 chromosome, complete genome	100	3.28e-07
LT_3	TRINITY_DN25534_c0_g1_i1	260	6	0	ERH03561.1 aspartate-semialdehyde dehydrogenase (non-peptidoglycan organisms), partial [Halorubrum sp. J07HR59]	84.5	3.6e-27
LT_3	TRINITY_DN25509_c0_g1_i1	209	7	0
LT_3	TRINITY_DN25575_c0_g1_i1	245	6	0
LT_3	TRINITY_DN25521_c0_g1_i1	314	8	0
LT_3	TRINITY_DN25587_c0_g1_i1	285	233	0	WP_092816065.1 NTP transferase domain-containing protein [Halopenitus malekzadehii]	79.3	7.7e-31
LT_3	TRINITY_DN25547_c0_g1_i1	349	13	0
LT_3	TRINITY_DN25570_c0_g1_i1	279	10	0	ESS12681.1 multisubunit Na+/H+ antiporter, MnhB subunit [uncultured archaeon A07HR60]	98.7	8e-33
LT_3	TRINITY_DN25593_c0_g1_i1	210	9	0	ESS10999.1 arabinose efflux permease [uncultured archaeon A07HR60]	100	2.6e-28
LT_3	TRINITY_DN25530_c0_g1_i1	314	10	0	ERH08346.1 hypothetical protein J07HX64_00086 [halophilic archaeon J07HX64]	98.8	4.6e-37
LT_3	TRINITY_DN25561_c0_g1_i1	209	6	0	ERH08626.1 amino acid/amide ABC transporter substrate-binding protein, HAAT family [halophilic archaeon J07HX64]	90.9	2.3e-24
LT_3	TRINITY_DN25596_c0_g1_i1	241	10	0	WP_128224888.1 ATP-dependent helicase [Halobacteriaceae bacterium SHR40]	90	9e-33
LT_3	TRINITY_DN25532_c0_g1_i1	232	15	0
LT_3	TRINITY_DN25568_c0_g1_i1	269	12	0	ESS13045.1 4-amino-4-deoxy-L-arabinose transferase related glycosyltransferases of PMT family [uncultured archaeon A07HR60]	100	1.1e-36
LT_3	TRINITY_DN25582_c0_g1_i1	227	2	0	PSP83629.1 nodulation protein [Halobacteriales archaeon QS_6_64_34]	90.7	6.9e-35	Halostagnicola larsenii XH-48, complete genome	84.513	1.24e-54
LT_3	TRINITY_DN25560_c0_g1_i1	254	9	0	ESS11632.1 cellulase M related protein [uncultured archaeon A07HR60]	97.6	1.1e-36
LT_3	TRINITY_DN25551_c0_g1_i1	278	10	0	ERG90377.1 protein of unknown function (DUF429) [Haloquadratum walsbyi J07HQW1]	100	6.3e-46
LT_3	TRINITY_DN25520_c0_g1_i1	245	11	0	ESS09963.1 ribonucleoside-diphosphate reductase class II [uncultured archaeon A07HN63]	100	2.2e-39	Haloterrigena turkmenica DSM 5511, complete genome	88.571	7.86e-77
LT_3	TRINITY_DN25554_c0_g1_i1	249	11	0	ERG98787.1 serine/threonine protein kinase involved in cell cycle control [Haloquadratum sp. J07HQX50]	100	3.9e-39
LT_3	TRINITY_DN25558_c0_g1_i1	216	5	0	WP_054584828.1 hypothetical protein [Halolamina pelagica]	53.4	4.5e-07
LT_3	TRINITY_DN25545_c0_g1_i1	282	12	0	ERG89133.1 hypothetical protein J07HX5_01286 [halophilic archaeon J07HX5]	91.5	3.4e-39
LT_3	TRINITY_DN25518_c0_g1_i1	237	5	0	WP_007276165.1 site-specific DNA-methyltransferase [Haloferax sulfurifontis]	84.4	9.9e-08
LT_3	TRINITY_DN25591_c0_g1_i1	284	17	0	PSQ40249.1 acyl-CoA dehydrogenase [Halobacteriales archaeon SW_5_70_135]	90.4	6.6e-43
LT_3	TRINITY_DN25550_c0_g1_i1	265	10	0	ERH03465.1 hypothetical protein J07HR59_00579, partial [Halorubrum sp. J07HR59]	73.6	1.4e-26
LT_3	TRINITY_DN25595_c0_g1_i1	265	14	0
LT_3	TRINITY_DN25525_c0_g1_i1	320	11	0	ERH10701.1 putative membrane protein [halophilic archaeon J07HX64]	100	6.1e-45
LT_3	TRINITY_DN25505_c0_g1_i1	245	8	0	ESS12756.1 hypothetical protein A07HR60_00455 [uncultured archaeon A07HR60]	100	7e-41
LT_3	TRINITY_DN25512_c0_g1_i1	225	4	0	ERH10707.1 erythromycin esterase related protein [halophilic archaeon J07HX64]	90.5	2.2e-25
LT_3	TRINITY_DN25548_c0_g1_i1	221	5	0	WP_147647619.1 NADH-quinone oxidoreductase subunit B [Terriglobus albidus]	93.2	4.1e-32	Pontibacter actiniarum DSM 19842, complete genome	81.951	1.59e-38
LT_3	TRINITY_DN25536_c0_g1_i1	223	7	0	ERH11159.1 hypothetical protein J07HX64_02941 [halophilic archaeon J07HX64]	100	1e-30
LT_3	TRINITY_DN25557_c0_g1_i1	236	8	0	WP_023393585.1 hypothetical protein [Candidatus Halobonum tyrrellensis]	58.8	3e-09
LT_3	TRINITY_DN25563_c0_g1_i1	254	22	0	ERG95772.1 hypothetical protein J07HQW2_02232 [Haloquadratum walsbyi J07HQW2]	84.5	1.5e-30
LT_3	TRINITY_DN25544_c0_g1_i1	260	10	0
LT_3	TRINITY_DN25527_c0_g1_i1	282	14	0	PSP18017.1 Fe-S cluster assembly protein SufD [Halobacteriales archaeon QH_10_67_13]	92.6	2.1e-41
LT_3	TRINITY_DN25519_c0_g1_i1	216	5	0	PSP68442.1 N-acetyl-gamma-glutamyl-phosphate reductase [Halobacteriales archaeon QH_6_68_27]	88.9	8.2e-09	Natronococcus occultus SP4, complete genome	87.611	9.47e-26
LT_3	TRINITY_DN25501_c0_g1_i1	211	5	0
LT_3	TRINITY_DN25504_c0_g1_i1	280	6	0	WP_011403243.1 translational GTPase TypA [Salinibacter ruber]	98.9	2.2e-46	Salinibacter ruber strain SP38 chromosome, complete genome	93.165	4.06e-110
LT_3	TRINITY_DN25511_c0_g1_i1	240	19	0
LT_3	TRINITY_DN25529_c0_g1_i1	270	12	0	WP_143420987.1 hypothetical protein [Halorubrum halodurans]	50	3.1e-13
LT_3	TRINITY_DN25538_c0_g1_i1	417	16	0	WP_149079637.1 aldo/keto reductase [Natrialba sp. ESP3B_9]	79.7	6.3e-58
LT_3	TRINITY_DN25508_c0_g1_i1	229	7	0	ESS10695.1 enolase [uncultured archaeon A07HR60]	70.7	6.8e-22
LT_3	TRINITY_DN25535_c0_g1_i1	240	13	0	ERH09849.1 ABC transporter related protein [halophilic archaeon J07HX64]	98.7	1.9e-35
LT_3	TRINITY_DN25578_c0_g1_i1	236	9	0	WP_049899137.1 NADPH:quinone reductase [Halococcus agarilyticus]	74.4	5.7e-24
LT_3	TRINITY_DN25502_c0_g1_i1	266	6	0	EGQ44277.1 hypothetical protein J07AB43_00430 [Candidatus Nanosalina sp. J07AB43]	98.4	1.3e-27
LT_3	TRINITY_DN25539_c0_g1_i1	233	20	0	ERH04011.1 hypothetical protein J07HR59_01137 [Halorubrum sp. J07HR59]	100	2.1e-10
LT_3	TRINITY_DN25559_c0_g1_i1	261	8	0	WP_155118418.1 hypothetical protein [Halorubrum sp. BV1]	44	1.7e-13
LT_3	TRINITY_DN25597_c0_g1_i1	356	16	0	ERH03244.1 dephospho-CoA kinase [Halorubrum sp. J07HR59]	68.5	7.3e-23
LT_3	TRINITY_DN25571_c0_g1_i1	234	9	0	WP_049995550.1 ferredoxin--nitrite reductase [Halapricum salinum]	84.4	2.2e-28	Halorientalis sp. IM1011, complete genome	82.627	4.65e-49
LT_3	TRINITY_DN25564_c0_g1_i1	216	8	0	PSQ58086.1 AbrB family transcriptional regulator [Halobacteriales archaeon SW_7_71_33]	87.3	3.3e-26
LT_3	TRINITY_DN25514_c0_g1_i1	221	8	0	ERH04616.1 hypothetical protein J07HR59_01752 [Halorubrum sp. J07HR59]	83.6	5.3e-24
LT_3	TRINITY_DN25553_c0_g1_i1	280	353	0	WP_080508436.1 acyltransferase [Haloparvum sedimenti]	76.2	2e-23	Cyprinus carpio genome assembly common carp genome, scaffold: LG48, chromosome: 48	100	7.82e-08
LT_3	TRINITY_DN25510_c0_g1_i1	205	4	0	WP_094557874.1 hypothetical protein [Halorubrum sp. Ea1]	62.3	2.4e-10
LT_3	TRINITY_DN25515_c0_g1_i1	288	10	0	WP_123619202.1 hypothetical protein [Halorubrum sp. CSM-61]	84.3	8.3e-33
LT_3	TRINITY_DN25506_c0_g1_i1	302	5	0	ERH11243.1 beta propeller domain protein [halophilic archaeon J07HX64]	95	8e-47
LT_3	TRINITY_DN25500_c0_g1_i1	216	8	0	WP_089650188.1 major cell surface glycoprotein, partial [Halobacterium hubeiense]	51.5	1.6e-12
LT_3	TRINITY_DN25567_c0_g1_i1	317	14	0	WP_014554931.1 type I restriction endonuclease subunit R [Haloquadratum walsbyi]	96.2	1.3e-50	Haloquadratum walsbyi C23 plasmid PL100 complete genome	96.215	2.07e-143
LT_3	TRINITY_DN25586_c0_g1_i1	266	12	0	ERG97655.1 hypothetical protein J07HQX50_01683 [Haloquadratum sp. J07HQX50]	71.9	2.4e-23
LT_3	TRINITY_DN25594_c0_g1_i1	263	6	0
LT_3	TRINITY_DN25581_c0_g1_i1	217	6	0
LT_3	TRINITY_DN25523_c0_g1_i1	237	9	0	ESS11503.1 putative NAD/FAD-dependent oxidoreductase [uncultured archaeon A07HR60]	100	4.6e-37
LT_3	TRINITY_DN25543_c0_g1_i1	287	513	0	ERG90051.1 hypothetical protein J07HQW1_00064, partial [Haloquadratum walsbyi J07HQW1]	94.8	7.2e-29	Cyprinus carpio genome assembly common carp genome, scaffold: LG27, chromosome: 27	100	1.04e-06
LT_3	TRINITY_DN25598_c0_g1_i1	211	5	0	ERH10510.1 dinucleotide-utilizing enzymes involved in molybdopterin and thiamine biosynthesis family 2 [halophilic archaeon J07HX64]	100	7.2e-18
LT_3	TRINITY_DN25580_c0_g1_i1	224	4	0	GAX83512.1 hypothetical protein CEUSTIGMA_g10937.t1 [Chlamydomonas eustigma]	58.3	1.3e-12
LT_3	TRINITY_DN25565_c0_g1_i1	254	6	0
LT_3	TRINITY_DN25507_c0_g1_i1	235	5	0	WP_121538407.1 hypothetical protein [Haloarcula sp. Atlit-120R]	54.2	4.1e-14
LT_3	TRINITY_DN25503_c0_g1_i1	493	36	0	WP_015409856.1 lipoate--protein ligase family protein [Natronomonas moolapensis]	49.5	5.4e-16
LT_3	TRINITY_DN25555_c0_g1_i1	214	6	0
LT_3	TRINITY_DN25531_c0_g1_i1	245	6	0	WP_152043548.1 BREX system P-loop protein BrxC [Salinigranum salinum]	76.2	5.7e-27
LT_3	TRINITY_DN25569_c0_g1_i1	219	799	0	WP_058982444.1 minichromosome maintenance protein MCM [Halobacterium sp. CBA1132]	54.1	6.6e-06	PREDICTED: Heterocephalus glaber uncharacterized LOC110348636 (LOC110348636), transcript variant X22, ncRNA	95.349	5.92e-08
LT_3	TRINITY_DN25573_c0_g1_i1	219	8	0
LT_3	TRINITY_DN25542_c0_g1_i1	239	6	0	ERG88481.1 cysteine synthase [halophilic archaeon J07HX5]	100	3.4e-32
LT_3	TRINITY_DN25541_c0_g1_i1	376	12	0	WP_156184201.1 hypothetical protein [Halostagnicola sp. A56]	47.3	1.5e-18
LT_3	TRINITY_DN25556_c0_g1_i1	229	11	0
LT_3	TRINITY_DN25572_c0_g1_i1	210	11	0	WP_144261311.1 ATP-binding cassette domain-containing protein [Natronomonas sp. F16-60]	81.5	3.7e-22
LT_3	TRINITY_DN25522_c0_g1_i1	354	19	0	PSQ40779.1 Hsp20/alpha crystallin family protein [Halobacteriales archaeon SW_12_71_31]	86.4	2.8e-46
LT_3	TRINITY_DN25546_c0_g1_i1	256	6	0
LT_3	TRINITY_DN25526_c0_g1_i1	212	52	0	WP_142978950.1 hypothetical protein [Halonotius terrestris]	79.1	4.6e-25
LT_3	TRINITY_DN25574_c0_g1_i1	278	8	0	ERG93730.1 hypothetical protein J07HQW2_00163 [Haloquadratum walsbyi J07HQW2]	80.3	6.1e-17
LT_3	TRINITY_DN25585_c0_g1_i1	255	8	0	ERG90757.1 sugar phosphate permease [Haloquadratum walsbyi J07HQW1]	100	1.3e-34	Uncultured haloarchaeon clone fosmid eHwalsbyi 562 genomic sequence	87.747	2.96e-76
LT_3	TRINITY_DN25579_c0_g1_i1	317	8	0
LT_3	TRINITY_DN25524_c0_g1_i1	210	29	0
LT_3	TRINITY_DN25528_c0_g1_i1	331	9	0	ESS13040.1 subtilisin-like serine protease [uncultured archaeon A07HR60]	90	5.7e-46
LT_3	TRINITY_DN25576_c0_g1_i1	282	842	0	WP_049995483.1 FAD-dependent oxidoreductase [Halapricum salinum]	71.4	5.1e-27	Haloplanus sp. CBA1113 chromosome, complete genome	79.487	2.76e-27
LT_3	TRINITY_DN25513_c0_g1_i1	283	8	0	PSR04722.1 hypothetical protein BRD49_05415, partial [Bacteroidetes bacterium SW_10_40_5]	44.6	1.2e-12
LT_3	TRINITY_DN25517_c0_g1_i1	245	8	0
LT_3	TRINITY_DN25577_c0_g1_i1	262	5	0	ERG98543.1 transcriptional regulator/sugar kinase [Haloquadratum sp. J07HQX50]	98.9	8e-43
LT_3	TRINITY_DN25533_c0_g1_i1	203	9	0	ESS04999.1 cell division protein FtsZ [uncultured archaeon A07HR67]	95.5	2.2e-24
LT_3	TRINITY_DN25562_c0_g1_i1	221	16	0
LT_3	TRINITY_DN25549_c0_g1_i1	248	6	0	WP_129893139.1 RNA-dependent DNA polymerase [Ktedonobacterales bacterium SCAWS-G2]	70.3	9.6e-06	Dunaliella salina strain CCAP 19/18 chloroplast, complete genome	84.739	8.15e-62
LT_3	TRINITY_DN25537_c0_g1_i1	223	7	0
LT_3	TRINITY_DN25552_c0_g1_i1	356	13	0	ERG88973.1 hypothetical protein J07HX5_01123 [halophilic archaeon J07HX5]	95.8	3.7e-59
LT_3	TRINITY_DN25588_c0_g1_i1	217	4	0
LT_3	TRINITY_DN652_c0_g1_i1	206	6	0	WP_103019279.1 30S ribosomal protein S5 [Salinibacter altiplanensis]	100	1.4e-26	Salinibacter ruber strain ST67 genome	97.044	2.94e-90
LT_3	TRINITY_DN652_c0_g2_i1	212	6	0	WP_011403813.1 50S ribosomal protein L15 [Salinibacter ruber]	97	7.9e-09	Salinibacter ruber strain ST67 genome	100	2.98e-105
LT_3	TRINITY_DN634_c0_g1_i1	345	11	0
LT_3	TRINITY_DN634_c1_g1_i1	283	9	0
LT_3	TRINITY_DN689_c0_g1_i1	231	15	0	ERH08142.1 hypothetical protein J07HN4v3_00508 [Halonotius sp. J07HN4]	96.8	8.7e-09
LT_3	TRINITY_DN696_c0_g1_i1	236	10	0	ERH09619.1 DNA polymerase II large subunit [halophilic archaeon J07HX64]	100	8.2e-39	Halorhabdus utahensis DSM 12940, complete genome	80.556	7.97e-37
LT_3	TRINITY_DN647_c0_g1_i1	320	6	0	ESS06190.1 acyl-coenzyme A synthetase/AMP-(fatty) acid ligase [uncultured archaeon A07HB70]	95.3	4.2e-54	Halorubrum sp. PV6 chromosome, complete genome	88.742	2.88e-97
LT_3	TRINITY_DN647_c0_g1_i2	326	16	0	ESS06190.1 acyl-coenzyme A synthetase/AMP-(fatty) acid ligase [uncultured archaeon A07HB70]	100	9.9e-59	Haloferax gibbonsii strain ARA6, complete genome	84.308	3e-82
LT_3	TRINITY_DN691_c0_g1_i1	551	29	0
LT_3	TRINITY_DN615_c0_g1_i1	334	28	0	ERH12161.1 MoxR-like ATPase [halophilic archaeon J07HB67]	98.2	3.2e-52	Archaeon AArc-Sl strain AArc-Sl chromosome, complete genome	82.951	5.24e-70
LT_3	TRINITY_DN643_c0_g1_i1	349	16	0	ESS11324.1 methenyltetrahydromethanopterin cyclohydrolase [uncultured archaeon A07HR60]	84.1	6.5e-24
LT_3	TRINITY_DN679_c0_g1_i1	231	15	0	ERG94708.1 arabinose efflux permease, partial [Haloquadratum walsbyi J07HQW2]	75.4	3.5e-18
LT_3	TRINITY_DN603_c0_g1_i1	251	10	0	WP_015409241.1 TetR/AcrR family transcriptional regulator [Natronomonas moolapensis]	55.1	7.2e-17
LT_3	TRINITY_DN638_c0_g1_i1	276	96	0	WP_148860572.1 IS200/IS605 family element transposase accessory protein TnpB [Natronococcus sp. LS1_42]	94.1	8.2e-38	Halobacterium salinarum R1 plasmid PHS2 complete genome	90.119	3.2e-86
LT_3	TRINITY_DN651_c0_g1_i1	213	8	0	ERH11704.1 ABC-type antimicrobial peptide transport system, permease component [halophilic archaeon J07HB67]	100	1.4e-21
LT_3	TRINITY_DN642_c0_g1_i1	468	38	0	GAX78121.1 hypothetical protein CEUSTIGMA_g5563.t1 [Chlamydomonas eustigma]	96.6	1.1e-39	Chlamydomonas reinhardtii ribosomal protein L23 (RPL23), mRNA	84.962	1.27e-67
LT_3	TRINITY_DN612_c0_g1_i1	267	10	0	ABQ76136.1 probable cell surface adhesin [uncultured haloarchaeon]	44.9	4.7e-06
LT_3	TRINITY_DN607_c0_g1_i1	363	9	0	ERH08412.1 ABC-type nitrate/sulfonate/bicarbonate transport system, periplasmic component [halophilic archaeon J07HX64]	96.2	1e-48
LT_3	TRINITY_DN677_c0_g1_i1	236	10	0	PSR05705.1 hypothetical protein BRD49_04325 [Bacteroidetes bacterium SW_10_40_5]	46.2	1e-12
LT_3	TRINITY_DN665_c0_g1_i1	265	18	0	ESS12680.1 multisubunit sodium/proton antiporter, MrpC subunit [uncultured archaeon A07HR60]	100	2.7e-14
LT_3	TRINITY_DN656_c0_g1_i1	385	16	0	ERG96868.1 uncharacterized protein, putative amidase [Haloquadratum walsbyi J07HQW2]	74.4	3.1e-43
LT_3	TRINITY_DN660_c0_g1_i1	203	12	0	PSQ09190.1 4a-hydroxytetrahydrobiopterin dehydratase [Halobacteriales archaeon QS_5_70_15]	74.6	6e-22
LT_3	TRINITY_DN640_c0_g1_i1	444	52	0	ERG97062.1 protein of unknown function (DUF2892) [Haloquadratum walsbyi J07HQW2]	100	1.1e-15
LT_3	TRINITY_DN695_c0_g1_i1	434	16	0	ESS12473.1 imidazole glycerol phosphate synthase subunit hisH [uncultured archaeon A07HR60]	95.8	5.9e-75
LT_3	TRINITY_DN695_c0_g1_i2	426	14	0	ESS12473.1 imidazole glycerol phosphate synthase subunit hisH [uncultured archaeon A07HR60]	95	1.6e-72
LT_3	TRINITY_DN641_c0_g1_i1	307	24	0	ERH14044.1 isoleucyl-tRNA synthetase, partial [halophilic archaeon J07HB67]	100	5.9e-53	Haloferax volcanii DS2, complete genome	87.273	2.89e-62
LT_3	TRINITY_DN618_c0_g1_i1	420	33	0	ERH11444.1 orotate phosphoribosyltransferase related protein [halophilic archaeon J07HB67]	93.5	1.5e-67
LT_3	TRINITY_DN637_c0_g1_i1	209	8	0	WP_103015545.1 ribonuclease R [Salinibacter ruber]	96.5	5.6e-23	Salinibacter ruber strain P18 chromosome, complete genome	96.154	1.07e-89
LT_3	TRINITY_DN644_c0_g1_i1	303	7	0	ESS10423.1 acetyl-CoA acetyltransferase [uncultured archaeon A07HR60]	92.6	1.7e-44	Haloarcula marismortui ATCC 43049 chromosome II, complete sequence	78.226	4.94e-35
LT_3	TRINITY_DN644_c0_g1_i2	297	1228	0	ESS10423.1 acetyl-CoA acetyltransferase [uncultured archaeon A07HR60]	100	2.9e-41
LT_3	TRINITY_DN609_c0_g1_i1	645	47	0	ESS11619.1 phosphoenolpyruvate synthase, partial [uncultured archaeon A07HR60]	80.7	4.5e-71	Natronococcus occultus SP4, complete genome	80.583	1.12e-34
LT_3	TRINITY_DN671_c0_g1_i1	342	22	0	ERH09365.1 hypothetical protein J07HX64_01118 [halophilic archaeon J07HX64]	91	1.6e-30
LT_3	TRINITY_DN630_c0_g1_i1	259	16	0	ERH03678.1 ribosomal protein L18 [Halorubrum sp. J07HR59]	87.7	7.4e-33	Natrinema versiforme strain BOL5-4 chromosome, complete genome	83.486	1.88e-48
LT_3	TRINITY_DN655_c0_g1_i1	293	14	0	WP_048066931.1 thermosome subunit [Haloquadratum walsbyi]	100	1.7e-41	Haloquadratum walsbyi DSM 16790 complete genome	97.27	8.87e-137
LT_3	TRINITY_DN675_c0_g1_i1	228	12	0
LT_3	TRINITY_DN614_c0_g1_i1	324	17	0	ERG91767.1 hypothetical protein J07HQW1_01801 [Haloquadratum walsbyi J07HQW1]	98.3	1.1e-25
LT_3	TRINITY_DN694_c0_g1_i1	429	24	0	ESS07331.1 ABC-type sugar transport system, permease component [uncultured archaeon A07HB70]	100	1.2e-72	Kitasatospora setae KM-6054 DNA, complete genome	75.776	5.8e-11
LT_3	TRINITY_DN699_c0_g1_i1	221	5	0	ESS05424.1 carbamoyl-phosphate synthase small subunit [uncultured archaeon A07HB70]	100	1.7e-33	Salarchaeum sp. JOR-1 chromosome, complete genome	82.692	7.32e-42
LT_3	TRINITY_DN646_c0_g1_i1	249	16	0	ABQ76140.1 subtilisin-like serine protease [uncultured haloarchaeon]	67.1	9.4e-17
LT_3	TRINITY_DN617_c0_g1_i1	249	16	0	WP_089733501.1 capsular biosynthesis protein CpsH [Haloarchaeobius iranensis]	90.2	1.8e-31
LT_3	TRINITY_DN617_c0_g2_i1	221	45	0	ERH11544.1 bacteriorhodopsin [halophilic archaeon J07HB67]	98.5	1.2e-23
LT_3	TRINITY_DN681_c0_g1_i1	208	15	0	ESS11758.1 dehydrogenase [uncultured archaeon A07HR60]	95.7	6.4e-27
LT_3	TRINITY_DN648_c0_g1_i1	304	12	0	ERG88151.1 PAS sensor histidine kinase [halophilic archaeon J07HX5]	99	5.4e-51
LT_3	TRINITY_DN650_c0_g1_i1	219	8	0
LT_3	TRINITY_DN657_c0_g1_i1	326	11	0	ERG88905.1 rhomboid family protein, partial [halophilic archaeon J07HX5]	100	2.5e-46
LT_3	TRINITY_DN676_c0_g1_i1	227	11	0	ERH13202.1 endonuclease III [halophilic archaeon J07HB67]	98.7	1.3e-33	Halobacterium hubeiense strain JI20-1 genome assembly, chromosome: I	85.311	7.56e-42
LT_3	TRINITY_DN639_c0_g1_i1	237	14	0	ERG96596.1 hypothetical protein J07HQW2_03076 [Haloquadratum walsbyi J07HQW2]	98.6	1.6e-26
LT_3	TRINITY_DN6976_c0_g1_i1	450	21	0	ESS12774.1 1,4-dihydroxy-2-naphthoate prenyltransferase [uncultured archaeon A07HR60]	100	1.1e-71	Haloterrigena turkmenica DSM 5511, complete genome	74.654	1.63e-41				UbiA prenyltransferase family	3.4e-21
LT_3	TRINITY_DN6986_c0_g1_i1	494	25	0	ERG90349.1 putative nucleoside-diphosphate-sugar epimerase [Haloquadratum walsbyi J07HQW1]	100	3.2e-77	Haloquadratum walsbyi DSM 16790 complete genome	86.041	4.43e-127				NAD(P)H-binding	1.7e-22
LT_3	TRINITY_DN6909_c0_g1_i1	228	8	0	EGQ43182.1 hypothetical protein J07AB43_11720, partial [Candidatus Nanosalina sp. J07AB43]	71.1	2.1e-23
LT_3	TRINITY_DN6900_c0_g1_i1	305	14	0	ERH11639.1 signal transduction histidine kinase [halophilic archaeon J07HB67]	98.8	2.9e-36							APJ endogenous ligand	0.02
LT_3	TRINITY_DN6940_c0_g1_i1	434	14	0	ESS12116.1 double-stranded beta-helix domain protein [uncultured archaeon A07HR60]	76.1	9.8e-46
LT_3	TRINITY_DN6940_c0_g1_i2	444	70	0	ESS12116.1 double-stranded beta-helix domain protein [uncultured archaeon A07HR60]	76.7	4.5e-46
LT_3	TRINITY_DN6937_c0_g1_i1	268	523	0	ESS11680.1 glutamate synthase domain 2 [uncultured archaeon A07HR60]	98.7	9.1e-34	Human gammaherpesvirus 4 isolate Human herpesvirus 4 genome assembly, chromosome: I	95.556	2.07e-08
LT_3	TRINITY_DN6981_c0_g1_i1	957	69	0	ERG98726.1 Diadenosine tetraphosphate (Ap4A) hydrolase and other HIT family hydrolase [Haloquadratum sp. J07HQX50]	99.2	5.9e-67
LT_3	TRINITY_DN6916_c0_g1_i1	229	16	0
LT_3	TRINITY_DN6929_c0_g1_i1	226	100	0	ESS11124.1 Imidazolonepropionase related amidohydrolase [uncultured archaeon A07HR60]	97.1	4.3e-29
LT_3	TRINITY_DN6929_c1_g1_i1	371	12	0	ESS11124.1 Imidazolonepropionase related amidohydrolase [uncultured archaeon A07HR60]	100	6.5e-14
LT_3	TRINITY_DN6942_c0_g1_i1	336	11	0	PSP78442.1 transcriptional regulator [Halobacteriales archaeon QS_1_68_20]	56.8	1.2e-22
LT_3	TRINITY_DN6915_c0_g1_i1	362	5	0	ERH08978.1 hypothetical protein J07HX64_00730 [halophilic archaeon J07HX64]	95.7	3.7e-14
LT_3	TRINITY_DN6915_c0_g1_i2	419	7	0	ERH08978.1 hypothetical protein J07HX64_00730 [halophilic archaeon J07HX64]	100	1.2e-16
LT_3	TRINITY_DN6943_c0_g1_i1	210	10	0	PSQ85193.1 30S ribosomal protein S21 [Bacteroidetes bacterium QS_3_64_15]	94.1	8.8e-16	Salinibacter ruber DSM 13855, complete genome	96.447	3.03e-85
LT_3	TRINITY_DN6995_c0_g1_i1	352	16	0	ESS11350.1 hypothetical protein A07HR60_01403 [uncultured archaeon A07HR60]	97.4	1.5e-57	Halorubrum sp. PV6 chromosome, complete genome	77.177	1.61e-40
LT_3	TRINITY_DN6952_c0_g1_i1	273	7	0	ESS12798.1 ABC-type multidrug transport system, ATPase component [uncultured archaeon A07HR60]	98.9	1.4e-42
LT_3	TRINITY_DN6939_c0_g1_i1	505	22	0	ESS05298.1 ribonucleotide reductase, alpha subunit [uncultured archaeon A07HB70]	98.8	4.9e-89	Haloplanus sp. CBA1113 chromosome, complete genome	87.5	2.35e-50
LT_3	TRINITY_DN6933_c0_g1_i1	225	5	0	ERH10334.1 hypothetical protein J07HX64_02106 [halophilic archaeon J07HX64]	72.3	6.5e-17
LT_3	TRINITY_DN6913_c0_g1_i1	271	8	0	WP_082677635.1 hypothetical protein [Haloferax sp. Q22]	45.8	1.2e-06
LT_3	TRINITY_DN6997_c0_g1_i1	239	8	0	ERG99163.1 ABC-type Fe3+-hydroxamate transport system, periplasmic component, partial [Haloquadratum sp. J07HQX50]	100	3.2e-06
LT_3	TRINITY_DN6989_c0_g1_i1	248	12	0	WP_073311432.1 ABC transporter ATP-binding protein [Halobaculum gomorrense]	87.8	1.7e-31
LT_3	TRINITY_DN6910_c0_g1_i1	213	12	0	ERG99773.1 cobalamin biosynthesis protein CobT [Haloquadratum sp. J07HQX50]	97.1	2.7e-28
LT_3	TRINITY_DN6955_c0_g1_i1	458	28	0	WP_027135201.1 glucose 1-dehydrogenase [Geminicoccus roseus]	45.5	2.5e-23
LT_3	TRINITY_DN6901_c0_g1_i1	406	12	0	AAX92667.1 chloroplast carotene biosynthesis related protein [Dunaliella salina]	88.2	3.9e-36
LT_3	TRINITY_DN6923_c0_g1_i1	548	27	0	ERG94354.1 universal stress protein UspA related nucleotide-binding protein [Haloquadratum walsbyi J07HQW2]	100	2.4e-20
LT_3	TRINITY_DN6923_c0_g2_i1	269	29	0	ERG94354.1 universal stress protein UspA related nucleotide-binding protein [Haloquadratum walsbyi J07HQW2]	97.8	9.4e-39
LT_3	TRINITY_DN6983_c0_g1_i1	706	799	0	ERH09921.1 hypothetical protein J07HX64_01686 [halophilic archaeon J07HX64]	99.6	2.5e-115	Halobacterium hubeiense strain JI20-1 genome assembly, chromosome: I	74.783	4.36e-44
LT_3	TRINITY_DN6957_c0_g1_i1	302	10	0	WP_011403040.1 fasciclin domain-containing protein [Salinibacter ruber]	79.8	4.3e-32	Salinibacter ruber strain ST67 plasmid unnamed2 sequence	84.337	1.32e-60
LT_3	TRINITY_DN6972_c0_g1_i1	367	23	0	CBH25579.1 conserved hypothetical protein [Salinibacter ruber M8]	80.7	3.4e-47	Salinibacter ruber strain ST67 genome	77.684	1.29e-51
LT_3	TRINITY_DN6924_c0_g1_i1	203	4	0	WP_084260764.1 tyrosine-type recombinase/integrase [Natronomonas moolapensis]	62.7	3.3e-12
LT_3	TRINITY_DN6905_c0_g1_i1	307	22	0
LT_3	TRINITY_DN6969_c0_g1_i1	310	14	0	CDK40096.1 ABC transporter [Halorubrum sp. AJ67]	75	9.3e-06
LT_3	TRINITY_DN6984_c0_g1_i1	336	23	0	ERH08850.1 undecaprenyl pyrophosphate synthase [halophilic archaeon J07HX64]	99.1	4e-55	Haloterrigena jeotgali strain A29 chromosome, complete genome	84.058	3.36e-27
LT_3	TRINITY_DN6953_c0_g1_i1	362	18	0	ERG92607.1 hypothetical protein J07HQW1_02652 [Haloquadratum walsbyi J07HQW1]	98.3	2.6e-23
LT_3	TRINITY_DN6953_c0_g1_i2	275	1809	0				Cyprinus carpio genome assembly common carp genome, scaffold: LG9, chromosome: 9	100	7.67e-08
LT_3	TRINITY_DN6927_c0_g1_i1	237	11	0	ABQ76144.1 probable cell surface glycoprotein [uncultured haloarchaeon]	52.6	2.1e-13							Right handed beta helix region	0.0085
LT_3	TRINITY_DN6934_c0_g1_i1	234	5	0	WP_021038840.1 urease accessory protein UreE [Halonotius sp. J07HN4]	82.3	3.6e-26
LT_3	TRINITY_DN6921_c0_g1_i1	320	14	0	ERH13946.1 6-pyruvoyl-tetrahydropterin synthase [halophilic archaeon J07HB67]	98.7	1.8e-33
LT_3	TRINITY_DN36690_c0_g1_i1	237	6	0
LT_3	TRINITY_DN36652_c0_g1_i1	354	18	0	CAA75094.1 phytoene desaturase [Dunaliella salina]	96.6	3.4e-60	Dunaliella bardawil mRNA for phytoene desaturase	90.395	3.09e-127
LT_3	TRINITY_DN36671_c0_g1_i1	203	5	0	SFP67346.1 hypothetical protein SAMN05216277_1069 [Halolamina pelagica]	81.8	1.7e-08
LT_3	TRINITY_DN36669_c0_g1_i1	238	6	0
LT_3	TRINITY_DN36687_c0_g1_i1	463	33	0	WP_137287088.1 zinc-ribbon domain-containing protein [halophilic archaeon LT46]	43.8	1.5e-15
LT_3	TRINITY_DN36627_c0_g1_i1	221	15	0	WP_119818647.1 ABC transporter permease [archaeon AArc-Sl]	44.3	2e-07
LT_3	TRINITY_DN36600_c0_g1_i1	210	4	0	ERH12655.1 uncharacterized protein conserved in archaea [halophilic archaeon J07HB67]	97.1	1.1e-26
LT_3	TRINITY_DN36674_c0_g1_i1	248	6	0	ERG93709.1 subtilisin-like serine protease [Haloquadratum walsbyi J07HQW2]	98.8	4e-36	Uncultured haloarchaeon clone fosmid eHwalsbyi 022 genomic sequence	94.262	1.29e-99
LT_3	TRINITY_DN36694_c0_g1_i1	295	12	0	YP_005089840.1 rpoBa gene product (chloroplast) [Dunaliella salina]	98.8	1.3e-33	Dunaliella salina strain CCAP 19/18 chloroplast, complete genome	99.275	2.48e-137
LT_3	TRINITY_DN36692_c0_g1_i1	355	18	0	ESS07418.1 peptide methionine sulfoxide reductase [uncultured archaeon A07HB70]	68.3	2.6e-36
LT_3	TRINITY_DN36660_c0_g1_i1	379	16	0	WP_135303212.1 creatininase family protein [Halomicroarcula sp. LR21]	80.2	7e-56
LT_3	TRINITY_DN36628_c0_g1_i1	213	9	0
LT_3	TRINITY_DN36657_c0_g1_i1	288	20	0	ESS11260.1 universal stress protein UspA related nucleotide-binding protein [uncultured archaeon A07HR60]	100	7.2e-45
LT_3	TRINITY_DN36636_c0_g1_i1	224	14	0	ESS12806.1 hypothetical protein A07HR60_00276 [uncultured archaeon A07HR60]	94.6	3.5e-31	Haloferax gibbonsii strain ARA6, complete genome	79.661	7.76e-12
LT_3	TRINITY_DN36654_c0_g1_i1	268	15	0	ERG98479.1 homoserine kinase [Haloquadratum sp. J07HQX50]	100	1.4e-37
LT_3	TRINITY_DN36659_c0_g1_i1	329	30	0	ESS06203.1 type IIA topoisomerase (DNA gyrase/topo II, topoisomerase IV), B subunit [uncultured archaeon A07HB70]	93.6	1.2e-51	Haloplanus aerogenes strain JCM 16430 chromosome, complete genome	83.75	2.36e-78
LT_3	TRINITY_DN36681_c0_g1_i1	273	16	0	ERH10886.1 putative transcriptional regulator [halophilic archaeon J07HX64]	96.7	3.9e-40	Halorhabdus tiamatea SARL4B complete genome	80.447	2.05e-28
LT_3	TRINITY_DN36664_c0_g1_i1	497	34	0	WP_058573098.1 glutamine--fructose-6-phosphate transaminase (isomerizing) [Haloferax sp. SB29]	70.3	2.8e-65
LT_3	TRINITY_DN36601_c0_g1_i1	712	39	0	ERG97976.1 hypothetical protein J07HQX50_02008 [Haloquadratum sp. J07HQX50]	99.6	2.1e-125
LT_3	TRINITY_DN36666_c0_g1_i1	338	10	0
LT_3	TRINITY_DN36621_c0_g1_i1	628	31	0
LT_3	TRINITY_DN36642_c0_g1_i1	251	8	0
LT_3	TRINITY_DN36623_c0_g1_i1	235	7	0	ERG93179.1 orotidine 5''-phosphate decarboxylase, subfamily 2 [Haloquadratum walsbyi J07HQW1]	98.7	5.5e-35	Haloquadratum walsbyi C23 complete genome	95.652	1.57e-98
LT_3	TRINITY_DN36684_c0_g1_i1	239	11	0
LT_3	TRINITY_DN36656_c0_g1_i1	210	8	0	ERH12084.1 succinylglutamate desuccinylase [halophilic archaeon J07HB67]	98.5	1.1e-29
LT_3	TRINITY_DN36662_c0_g1_i1	217	80	0	ESS12581.1 hypothetical protein A07HR60_00683 [uncultured archaeon A07HR60]	92.4	1.2e-28
LT_3	TRINITY_DN36609_c0_g1_i1	221	8	0	ERG99372.1 hypothetical protein J07HQX50_00517 [Haloquadratum sp. J07HQX50]	100	9.7e-34
LT_3	TRINITY_DN36632_c0_g1_i1	276	12	0	ERH00112.1 superfamily II helicase [Haloquadratum sp. J07HQX50]	100	2.1e-41
LT_3	TRINITY_DN36640_c0_g1_i1	211	6	0	ERH09351.1 hypothetical protein J07HX64_01104 [halophilic archaeon J07HX64]	83.8	3.7e-22
LT_3	TRINITY_DN36688_c0_g1_i1	218	5	0
LT_3	TRINITY_DN36608_c0_g1_i1	246	6	0	ESS03554.1 ABC-type dipeptide/oligopeptide/nickel transport system, permease component [uncultured archaeon A07HR67]	100	2.4e-33
LT_3	TRINITY_DN36644_c0_g1_i1	354	22	0	WP_073306883.1 isocitrate dehydrogenase (NADP(+)) [Halobaculum gomorrense]	78.3	1.5e-39	Halorubrum trapanicum DNA, complete genome, strain: CBA1232	83.2	2.05e-54
LT_3	TRINITY_DN36651_c0_g1_i1	212	6	0	ERG98721.1 tRNA(guanine-26,N2-N2) methyltransferase [Haloquadratum sp. J07HQX50]	98.6	2.3e-32
LT_3	TRINITY_DN36665_c0_g1_i1	210	603	0	PSQ47611.1 hypothetical protein BRD19_08925 [Halobacteriales archaeon SW_7_65_23]	75.7	2e-07
LT_3	TRINITY_DN36683_c0_g1_i1	294	15	0	WP_123539495.1 AAA family ATPase [Halosimplex sp. YPL4]	60.7	1.4e-19	Archaeon AArc-Sl strain AArc-Sl chromosome, complete genome	76.667	6.3e-19
LT_3	TRINITY_DN36676_c0_g1_i1	439	55	0
LT_3	TRINITY_DN36615_c0_g1_i1	404	20	0	WP_074795527.1 archaeal proteasome endopeptidase complex subunit beta [Haloferax larsenii]	71.4	5.7e-32
LT_3	TRINITY_DN36614_c0_g1_i1	391	25	0	ERG91116.1 ABC-type multidrug transport system, ATPase and permease component [Haloquadratum walsbyi J07HQW1]	100	4.4e-61	Haloquadratum walsbyi DSM 16790 complete genome	88.747	4.43e-131
LT_3	TRINITY_DN36634_c0_g1_i1	451	19	0	ERH13846.1 hypothetical protein J07HB67_00099, partial [halophilic archaeon J07HB67]	35.9	5.5e-07
LT_3	TRINITY_DN36655_c0_g1_i1	227	6	0	ERH03610.1 hypothetical protein J07HR59_00727 [Halorubrum sp. J07HR59]	78.7	5.9e-26
LT_3	TRINITY_DN36680_c0_g1_i1	220	7	0	ESS02398.1 hypothetical protein A07HR67_02729 [uncultured archaeon A07HR67]	95.8	6.1e-28
LT_3	TRINITY_DN36611_c0_g1_i1	234	13	0
LT_3	TRINITY_DN36629_c0_g1_i1	451	13	0	ERH03795.1 glutamyl-tRNA amidotransferase, E subunit [Halorubrum sp. J07HR59]	100	6.1e-75
LT_3	TRINITY_DN36678_c0_g1_i1	267	6	0	ABQ76144.1 probable cell surface glycoprotein [uncultured haloarchaeon]	57.3	8e-14
LT_3	TRINITY_DN36647_c0_g1_i1	201	7	0
LT_3	TRINITY_DN36638_c0_g1_i1	371	18	0	ESS12670.1 hypothetical protein A07HR60_00369 [uncultured archaeon A07HR60]	99.2	3.7e-62
LT_3	TRINITY_DN36605_c0_g1_i1	213	7	0	WP_089822852.1 ATP-dependent DNA helicase [Halogranum amylolyticum]	90	1.2e-28
LT_3	TRINITY_DN36649_c0_g1_i1	317	15	0	ERH12359.1 protein of unknown function (DUF460) [halophilic archaeon J07HB67]	100	4e-49	Halostagnicola larsenii XH-48, complete genome	77.228	1.85e-39
LT_3	TRINITY_DN36696_c0_g1_i1	212	7	0	WP_089667594.1 GntR family transcriptional regulator [Halobacterium jilantaiense]	50	1.6e-09
LT_3	TRINITY_DN36697_c0_g1_i1	213	4	0
LT_3	TRINITY_DN36641_c0_g1_i1	340	18	0	ERH08651.1 3-isopropylmalate dehydrogenase [halophilic archaeon J07HX64]	96.5	4.5e-54
LT_3	TRINITY_DN36630_c0_g1_i1	365	23	0	WP_011570977.1 long-chain-fatty-acid--CoA ligase [Haloquadratum walsbyi]	68.2	8.9e-08
LT_3	TRINITY_DN36639_c0_g1_i1	466	101	0	ERG99675.1 hypothetical protein J07HQX50_00825 [Haloquadratum sp. J07HQX50]	100	4.8e-22
LT_3	TRINITY_DN36635_c0_g1_i1	360	14	0	AKY04319.1 hypothetical protein, partial [uncultured haloarchaeon]	41.2	4.7e-09
LT_3	TRINITY_DN36693_c0_g1_i1	317	142	0
LT_3	TRINITY_DN36637_c0_g1_i1	395	15	0	ERH11727.1 amine acid ABC transporter, permease protein, 3-TM region, His/Glu/Gln/Arg/opine family [halophilic archaeon J07HB67]	100	7.8e-66	Halorubrum ezzemoulense strain Fb21 chromosome, complete genome	89.873	5.71e-140
LT_3	TRINITY_DN36622_c0_g1_i1	233	12	0	ERH13513.1 aspartyl/glutamyl-tRNA(Asn/Gln) amidotransferase, A subunit [halophilic archaeon J07HB67]	90.8	5.6e-32	Halorubrum ezzemoulense strain Fb21 chromosome, complete genome	82.833	3.57e-50
LT_3	TRINITY_DN36604_c0_g1_i1	253	5	0	ERH06521.1 hypothetical protein J07HN4v3_02141 [Halonotius sp. J07HN4]	93.3	1.1e-12
LT_3	TRINITY_DN36667_c0_g1_i1	211	6	0
LT_3	TRINITY_DN36620_c0_g1_i1	359	13	0	ESS12346.1 K+ transport system, NAD-binding component [uncultured archaeon A07HR60]	82.3	3.2e-18
LT_3	TRINITY_DN36658_c0_g1_i1	225	11	0	WP_128223843.1 DUF555 domain-containing protein [Halobacteriaceae bacterium SHR40]	91.8	7.4e-29	Haloarcula taiwanensis strain Taiwanensis chromosome I, complete sequence	83.81	7.43e-47
LT_3	TRINITY_DN36698_c0_g1_i1	246	6	0
LT_3	TRINITY_DN36619_c0_g1_i1	321	10	0	ERG87981.1 exodeoxyribonuclease VII, large subunit [halophilic archaeon J07HX5]	97.5	2.3e-36
LT_3	TRINITY_DN36612_c0_g1_i1	464	14	0	WP_143420513.1 hypothetical protein [Halorubrum sp. Ib24]	63.5	4.9e-35
LT_3	TRINITY_DN36606_c0_g1_i1	290	7	0	ESS12842.1 cytidylate kinase, putative [uncultured archaeon A07HR60]	100	7.5e-34
LT_3	TRINITY_DN36653_c0_g1_i1	248	5	0
LT_3	TRINITY_DN36618_c0_g1_i1	480	43	0	YP_005089794.1 orf277 gene product (chloroplast) [Dunaliella salina]	98.7	1.6e-76	Dunaliella tertiolecta putative LAGLIDADG homing endonuclease (orf277) mRNA, complete cds; plastid	96.25	0
LT_3	TRINITY_DN36668_c0_g1_i1	401	21	0	ERH05846.1 dehydrogenase [Halonotius sp. J07HN4]	70.3	5.5e-43	Halorubrum ezzemoulense strain Fb21 chromosome, complete genome	84.524	5.39e-11
LT_3	TRINITY_DN36617_c0_g1_i1	483	41	0	WP_114585540.1 MULTISPECIES: DUF3830 family protein [unclassified Haloplanus]	89.8	4.6e-60	Haloplanus aerogenes strain JCM 16430 chromosome, complete genome	80.418	1e-73
LT_3	TRINITY_DN36616_c0_g1_i1	237	7	0	ERG99749.1 haloacid dehalogenase family protein, partial [Haloquadratum sp. J07HQX50]	98.7	6e-37
LT_3	TRINITY_DN36699_c0_g1_i1	245	6	0	WP_115863390.1 HAD-IIA family hydrolase [Halorussus sp. HD8-51]	75.5	6.1e-13	Natrinema versiforme strain BOL5-4 chromosome, complete genome	79.381	6.71e-08
LT_3	TRINITY_DN36677_c0_g1_i1	355	13	0	ERH11294.1 sugar-specific transcriptional regulator TrmB [halophilic archaeon J07HB67]	94.7	7.5e-52
LT_3	TRINITY_DN36677_c0_g1_i2	201	3	0	ERH11294.1 sugar-specific transcriptional regulator TrmB [halophilic archaeon J07HB67]	97	2e-25
LT_3	TRINITY_DN36625_c0_g1_i1	457	12	0	ERG99005.1 GLUG domain protein [Haloquadratum sp. J07HQX50]	95.4	9.3e-71
LT_3	TRINITY_DN36624_c0_g1_i1	286	10	0	WP_081927329.1 hypothetical protein [Halobellus rufus]	78.9	1.4e-29
LT_3	TRINITY_DN36672_c0_g1_i1	313	11	0	WP_092693373.1 cytochrome c oxidase subunit I [Halorientalis regularis]	76.7	1.2e-37	Uncultured prokaryote clone DeadSea1_IOBCFE001_09-B06-Fwd genomic sequence	77.273	5.23e-20
LT_3	TRINITY_DN36685_c0_g1_i1	369	373	0	ERG96491.1 ABC-type multidrug transport system, ATPase component [Haloquadratum walsbyi J07HQW2]	100	3.2e-53	Cyprinus carpio genome assembly common carp genome, scaffold: LG41, chromosome: 41	100	2.96e-08
LT_3	TRINITY_DN36613_c0_g1_i1	237	6	0	WP_088901752.1 TIM barrel protein [Halorubrum lacusprofundi]	85.9	3.4e-32
LT_3	TRINITY_DN36695_c0_g1_i1	201	5	0	ERH09187.1 LD-carboxypeptidase [halophilic archaeon J07HX64]	98.5	1.7e-29
LT_3	TRINITY_DN36626_c0_g1_i1	241	10	0	ESS10662.1 halocyanin domain protein [uncultured archaeon A07HR60]	96.2	3.3e-35
LT_3	TRINITY_DN36679_c0_g1_i1	383	18	0	WP_118841279.1 ATP-dependent metallopeptidase FtsH/Yme1/Tma family protein [Salinibacter ruber]	99.2	2.3e-62	Salinibacter ruber strain ST67 genome	91.512	2.55e-143
LT_3	TRINITY_DN36691_c0_g1_i1	235	14	0	WP_121600461.1 NAD-dependent epimerase/dehydratase family protein [Halorubrum sp. Atlit-28R]	92.9	8.5e-20
LT_3	TRINITY_DN36646_c0_g1_i1	350	7	0	WP_103015443.1 SusC/RagA family TonB-linked outer membrane protein [Salinibacter ruber]	94.4	2.1e-43	Salinibacter ruber M8 chromosome, complete genome	85.387	2.48e-93
LT_3	TRINITY_DN36643_c0_g1_i1	246	8	0	WP_119842578.1 hypothetical protein [Salinibacter ruber]	100	7.1e-41	Salinibacter ruber strain ST67 genome	99.593	2.06e-122
LT_3	TRINITY_DN36607_c0_g1_i1	389	15	0	ERH04808.1 isocitrate dehydrogenase, NADP-dependent, prokaryotic type, partial [Halorubrum sp. J07HR59]	86.8	5e-57
LT_3	TRINITY_DN36650_c0_g1_i1	335	12	0
LT_3	TRINITY_DN36631_c0_g1_i1	228	8	0	WP_015319437.1 acetamidase/formamidase family protein [Natronococcus occultus]	86.7	2.3e-30
LT_3	TRINITY_DN36686_c0_g1_i1	223	4	0
LT_3	TRINITY_DN36682_c0_g1_i1	263	7	0				Halorussus sp. ZS-3 chromosome, complete genome	88.462	3.39e-06
LT_3	TRINITY_DN36675_c0_g1_i1	240	9	0	ERH10808.1 hypothetical protein J07HX64_02587 [halophilic archaeon J07HX64]	47.4	1.3e-07
LT_3	TRINITY_DN36673_c0_g1_i1	278	8	0	GAX76560.1 hypothetical protein CEUSTIGMA_g4006.t1 [Chlamydomonas eustigma]	64.1	8.2e-30
LT_3	TRINITY_DN36689_c0_g1_i1	353	24	0	WP_133305095.1 PGF-pre-PGF domain-containing protein [Halonotius pteroides]	99.1	1.7e-48	Natronomonas moolapensis 8.8.11 complete genome	97.024	2.95e-157
LT_3	TRINITY_DN36670_c0_g1_i1	1237	221	0	ERG96928.1 selenocysteine lyase [Haloquadratum walsbyi J07HQW2]	64.5	3.1e-137	Cyprinus carpio genome assembly common carp genome, scaffold: LG38, chromosome: 38	100	1.37e-06
LT_3	TRINITY_DN36602_c0_g1_i1	292	6	0	ERH09394.1 hypothetical protein J07HX64_01148 [halophilic archaeon J07HX64]	94.8	5.2e-43
LT_3	TRINITY_DN36633_c0_g1_i1	234	10	0	ESS12714.1 methenyltetrahydrofolate cyclohydrolase/dehydrogenase [uncultured archaeon A07HR60]	100	7.9e-34
LT_3	TRINITY_DN36661_c0_g1_i1	251	228	0	ERG89772.1 putative DNA modification methylase [halophilic archaeon J07HX5]	100	5.3e-36
LT_3	TRINITY_DN36663_c0_g1_i1	258	8	0	ERH07993.1 hypothetical protein J07HN4v3_00358 [Halonotius sp. J07HN4]	100	8.7e-42
LT_3	TRINITY_DN36603_c0_g1_i1	250	13	0	ERH14060.1 chaperonin GroEL (HSP60 family) [halophilic archaeon J07HB67]	98.8	7.6e-35	Uncultured prokaryote 2E01B sequence	95.798	6.01e-103
LT_3	TRINITY_DN36645_c0_g1_i1	236	10	0	ERH06652.1 cytochrome b subunit of the bc complex [Halonotius sp. J07HN4]	100	1.4e-35
LT_3	TRINITY_DN36610_c0_g1_i1	266	9	0	PSQ86954.1 30S ribosomal protein S7 [Bacteroidetes bacterium QS_3_64_15]	95.1	2.4e-34	Salinibacter ruber strain M1 chromosome, complete genome	91.698	8.4e-97
LT_3	TRINITY_DN37862_c0_g1_i1	334	7	0	WP_141466658.1 hypothetical protein [Natronolimnobius sp. XQ-INN 246]	35.1	7.9e-11
LT_3	TRINITY_DN37833_c0_g1_i1	225	13	0	WP_039402099.1 translation initiation factor IF-2 subunit gamma [haloarchaeon 3A1_DGR]	90.5	2.5e-29
LT_3	TRINITY_DN37895_c0_g1_i1	263	13	0	SEP30874.1 hypothetical protein SAMN05216388_10757 [Halorientalis persicus]	56.2	2.3e-13
LT_3	TRINITY_DN37828_c0_g1_i1	224	7	0	EGQ43599.1 hypothetical protein J07AB43_15900 [Candidatus Nanosalina sp. J07AB43]	82.9	6e-23
LT_3	TRINITY_DN37811_c0_g1_i1	209	7	0
LT_3	TRINITY_DN37801_c0_g1_i1	206	4	0
LT_3	TRINITY_DN37848_c0_g1_i1	218	4	0	PSQ27803.1 hypothetical protein BRD03_06215 [Halobacteriales archaeon QS_9_68_17]	62.7	6.3e-09
LT_3	TRINITY_DN37817_c0_g1_i1	201	9	0	WP_094520165.1 primary-amine oxidase [Halorubrum ezzemoulense]	92.4	5.8e-25	Halorubrum ezzemoulense strain Fb21 plasmid megaplasmid, complete sequence	90.05	8.22e-66
LT_3	TRINITY_DN37829_c0_g1_i1	304	18	0	ERH09305.1 glycosyltransferase [halophilic archaeon J07HX64]	97	9.6e-48
LT_3	TRINITY_DN37880_c0_g1_i1	206	5	0	WP_115864268.1 DUF4011 domain-containing protein [Halorussus sp. HD8-51]	76.5	2e-20
LT_3	TRINITY_DN37825_c0_g1_i1	312	8	0	ERH10580.1 hypothetical protein J07HX64_02357 [halophilic archaeon J07HX64]	64.1	1.4e-30
LT_3	TRINITY_DN37859_c0_g1_i1	260	11	0	ERH13924.1 hypothetical protein J07HB67_00177 [halophilic archaeon J07HB67]	69.1	1.9e-20
LT_3	TRINITY_DN37891_c0_g1_i1	263	7	0	WP_121821178.1 tRNA-intron lyase [Halostella salina]	77.6	1.1e-28
LT_3	TRINITY_DN37892_c0_g1_i1	218	12	0	WP_058365234.1 hypothetical protein [Haloparvum sedimenti]	62	4.3e-10
LT_3	TRINITY_DN37882_c0_g1_i1	216	6	0	PSP16491.1 hypothetical protein BRC62_06020 [Halobacteriales archaeon QH_10_67_13]	91.5	1.3e-25	Halorhabdus tiamatea SARL4B complete genome	84.496	3.41e-25
LT_3	TRINITY_DN37807_c0_g1_i1	209	7	0	ERH03476.1 hypothetical protein J07HR59_00590 [Halorubrum sp. J07HR59]	97.4	1.1e-10
LT_3	TRINITY_DN37879_c0_g1_i1	328	15	0	ERG88533.1 alanyl-tRNA synthetase [halophilic archaeon J07HX5]	99	9e-52
LT_3	TRINITY_DN37894_c0_g1_i1	324	9	0
LT_3	TRINITY_DN37818_c0_g1_i1	206	6	0
LT_3	TRINITY_DN37835_c0_g1_i1	233	6	0
LT_3	TRINITY_DN37815_c0_g1_i1	219	7	0
LT_3	TRINITY_DN37819_c0_g1_i1	225	5	0	ERH00111.1 phosphoserine phosphatase SerB [Haloquadratum sp. J07HQX50]	100	6.5e-25
LT_3	TRINITY_DN37863_c0_g1_i1	248	10	0
LT_3	TRINITY_DN37889_c0_g1_i1	217	4	0	ERH03393.1 ERCC4-like helicase, partial [Halorubrum sp. J07HR59]	97.2	1.4e-32	Halopiger xanaduensis SH-6, complete genome	80.102	9.45e-31
LT_3	TRINITY_DN37860_c0_g1_i1	202	4	0
LT_3	TRINITY_DN37866_c0_g1_i1	316	16	0	ABQ76136.1 probable cell surface adhesin [uncultured haloarchaeon]	39.6	2.5e-06
LT_3	TRINITY_DN37885_c0_g1_i1	534	28	0	ABQ75786.1 endoribonuclease L-PSP [uncultured haloarchaeon]	97.6	9.2e-62	Uncultured haloarchaeon clone fosmid eHwalsbyi 021 genomic sequence	96.319	0
LT_3	TRINITY_DN37854_c0_g1_i1	239	9	0	ERG89783.1 putative transcriptional regulator [halophilic archaeon J07HX5]	100	5.6e-35
LT_3	TRINITY_DN37872_c0_g1_i1	215	10	0
LT_3	TRINITY_DN37896_c0_g1_i1	203	5	0	ERH13754.1 DnaJ-class molecular chaperone with C-terminal Zn finger domain protein [halophilic archaeon J07HB67]	97	6.6e-13
LT_3	TRINITY_DN37899_c0_g1_i1	387	26	0	ERG96043.1 hypothetical protein J07HQW2_02510 [Haloquadratum walsbyi J07HQW2]	100	6.7e-38
LT_3	TRINITY_DN37846_c0_g1_i1	269	7	0	PSP28210.1 circadian regulator CirA [Halobacteriales archaeon QH_2_65_14]	82.9	9.4e-31	Haloplanus sp. CBA1113 chromosome, complete genome	86.928	1.99e-38
LT_3	TRINITY_DN37837_c0_g1_i1	238	6	0	ERG90389.1 hypothetical protein J07HQW1_00410 [Haloquadratum walsbyi J07HQW1]	97.5	8.9e-33	Uncultured haloarchaeon clone fosmid eHwalsbyiGI1-1 genomic sequence	80.913	6.18e-43
LT_3	TRINITY_DN37841_c0_g1_i1	364	16	0
LT_3	TRINITY_DN37838_c0_g1_i1	216	5	0	PNW71151.1 hypothetical protein CHLRE_16g695500v5 [Chlamydomonas reinhardtii]	84.5	3e-27
LT_3	TRINITY_DN37839_c0_g1_i1	226	6	0
LT_3	TRINITY_DN37820_c0_g1_i1	216	5	0	WP_077205012.1 monoamine oxidase [Halorientalis sp. IM1011]	70.4	4.6e-20
LT_3	TRINITY_DN37878_c0_g1_i1	245	13	0	WP_123539374.1 amino acid ABC transporter ATP-binding protein [Halosimplex sp. YPL4]	75	1.4e-25
LT_3	TRINITY_DN37877_c0_g1_i1	203	4	0	KPN30478.1 heat shock protein HtpX [Halolamina pelagica]	85.7	5.6e-12
LT_3	TRINITY_DN37823_c0_g1_i1	208	5	0	WP_121570434.1 Lrp/AsnC family transcriptional regulator [Halobellus sp. Atlit-38R]	86.8	1.6e-22	Halalkalicoccus jeotgali B3, complete genome	84.181	1.92e-37
LT_3	TRINITY_DN37845_c0_g1_i1	261	12	0	WP_113276350.1 TIGR00300 family protein [halophilic archaeon]	68.5	2.8e-19
LT_3	TRINITY_DN37873_c0_g1_i1	214	6	0
LT_3	TRINITY_DN37834_c0_g1_i1	243	6	0	ERG89279.1 threonyl-tRNA synthetase [halophilic archaeon J07HX5]	100	1.7e-39
LT_3	TRINITY_DN37847_c0_g1_i1	286	15	0	ERH03214.1 hypothetical protein J07HR59_00322 [Halorubrum sp. J07HR59]	46.3	6.3e-09
LT_3	TRINITY_DN37897_c0_g1_i1	274	10	0
LT_3	TRINITY_DN37876_c0_g1_i1	289	16	0	ERH03822.1 bacterial transferase hexapeptide (three repeats) [Halorubrum sp. J07HR59]	100	7.5e-50
LT_3	TRINITY_DN37840_c0_g1_i1	255	9	0	PSQ47298.1 cell shape-determining protein [Halobacteriales archaeon SW_7_65_23]	57.1	3.9e-18
LT_3	TRINITY_DN37868_c0_g1_i1	380	16	0	WP_129067301.1 hypothetical protein [Halorientalis sp. F13-25]	54.2	1.5e-13
LT_3	TRINITY_DN37843_c0_g1_i1	231	12	0	ERH08962.1 formyltetrahydrofolate deformylase [halophilic archaeon J07HX64]	100	7.1e-35	Natrialba magadii ATCC 43099, complete genome	78.879	4.68e-34
LT_3	TRINITY_DN37804_c0_g1_i1	217	4	0	ERG92063.1 molybdopterin-guanine dinucleotide biosynthesis protein A [Haloquadratum walsbyi J07HQW1]	98.6	4.2e-29
LT_3	TRINITY_DN37865_c0_g1_i1	209	4	0	ESS12509.1 ABC-type sulfate transport system, permease component [uncultured archaeon A07HR60]	98.6	1.1e-29
LT_3	TRINITY_DN37842_c0_g1_i1	214	7	0
LT_3	TRINITY_DN37864_c0_g1_i1	314	291	0	ERH03473.1 hypothetical protein J07HR59_00587 [Halorubrum sp. J07HR59]	94.9	3e-44	Halorubrum ezzemoulense strain Fb21 chromosome, complete genome	80.247	3.05e-42
LT_3	TRINITY_DN37810_c0_g1_i1	201	4	0	ESS05569.1 putative dithiol-disulfide isomerase involved in polyketide biosynthesis [uncultured archaeon A07HB70]	84.8	2.4e-26	Halorubrum sp. PV6 chromosome, complete genome	82.653	5.12e-38
LT_3	TRINITY_DN37870_c0_g1_i1	251	6	0	ERG92822.1 hypothetical protein J07HQW1_02870 [Haloquadratum walsbyi J07HQW1]	100	6.3e-37	Haloquadratum walsbyi C23 complete genome	87.654	2.26e-72
LT_3	TRINITY_DN37893_c0_g1_i1	205	9	0
LT_3	TRINITY_DN37855_c0_g1_i1	238	10	0	ERH10855.1 His Kinase A (phosphoacceptor) domain protein [halophilic archaeon J07HX64]	100	2e-32
LT_3	TRINITY_DN37871_c0_g1_i1	213	8	0	ERG97715.1 hypothetical protein J07HQX50_01743, partial [Haloquadratum sp. J07HQX50]	76.7	1.1e-10
LT_3	TRINITY_DN37813_c0_g1_i1	386	15	0	ERG93801.1 hypothetical protein J07HQW2_00235 [Haloquadratum walsbyi J07HQW2]	100	2.3e-30
LT_3	TRINITY_DN37898_c0_g1_i1	206	4	0
LT_3	TRINITY_DN37883_c0_g1_i1	308	10	0
LT_3	TRINITY_DN37869_c0_g1_i1	302	9	0
LT_3	TRINITY_DN37851_c0_g1_i1	238	822	0	ERG92420.1 cysteine synthase [Haloquadratum walsbyi J07HQW1]	94.6	2.4e-30	Haloquadratum walsbyi DSM 16790 complete genome	86.854	4.67e-59
LT_3	TRINITY_DN37887_c0_g1_i1	259	12	0
LT_3	TRINITY_DN37861_c0_g1_i1	228	5	0	ERG93721.1 hypothetical protein J07HQW2_00154 [Haloquadratum walsbyi J07HQW2]	98.7	5e-33	Salinigranum rubrum strain GX10 plasmid unnamed2, complete sequence	84.259	7.54e-47
LT_3	TRINITY_DN37849_c0_g1_i1	258	5	0	PSP56420.1 ATPase [Halobacteriales archaeon QH_7_66_36]	85.7	6.1e-35
LT_3	TRINITY_DN37831_c0_g1_i1	202	7	0	ESS10660.1 DNA primase small subunit [uncultured archaeon A07HR60]	68.2	9.9e-17
LT_3	TRINITY_DN37884_c0_g1_i1	223	5	0
LT_3	TRINITY_DN37806_c0_g1_i1	355	12	0	ERH12329.1 transcriptional regulator [halophilic archaeon J07HB67]	95.3	5.1e-24
LT_3	TRINITY_DN37850_c0_g1_i1	208	16	0	ERH13296.1 hypothetical protein J07HB67_02334 [halophilic archaeon J07HB67]	98.5	6.8e-29
LT_3	TRINITY_DN37824_c0_g1_i1	238	9	0	ESS12331.1 IMP dehydrogenase/GMP reductase [uncultured archaeon A07HR60]	87.3	1.3e-28
LT_3	TRINITY_DN37809_c0_g1_i1	264	22	0	ESS12246.1 hypothetical protein A07HR60_00788 [uncultured archaeon A07HR60]	94.4	1.4e-10
LT_3	TRINITY_DN37875_c0_g1_i1	203	6	0
LT_3	TRINITY_DN37874_c0_g1_i1	214	5	0	ESS10567.1 hypothetical protein A07HR60_02582 [uncultured archaeon A07HR60]	95.7	1.5e-31
LT_3	TRINITY_DN37827_c0_g1_i1	444	20	0	ABQ76144.1 probable cell surface glycoprotein [uncultured haloarchaeon]	37.7	1.2e-11
LT_3	TRINITY_DN37821_c0_g1_i1	267	617	0	ESS10800.1 TrkA-C domain protein [uncultured archaeon A07HR60]	80.2	2.6e-25
LT_3	TRINITY_DN37803_c0_g1_i1	276	8	0	ESS12689.1 glutamine amidotransferase of anthranilate synthase or aminodeoxychorismate synthase [uncultured archaeon A07HR60]	83.9	2.2e-38
LT_3	TRINITY_DN37856_c0_g1_i1	242	1091	0				Cyprinus carpio genome assembly common carp genome, scaffold: LG30, chromosome: 30	97.436	8.56e-07
LT_3	TRINITY_DN37852_c0_g1_i1	224	5	0	WP_118829136.1 bifunctional acetate--CoA ligase family protein/GNAT family N-acetyltransferase [Salinibacter ruber]	100	8.9e-35	Salinibacter ruber strain RM158 chromosome, complete genome	93.722	5.4e-88
LT_3	TRINITY_DN37890_c0_g1_i1	239	13	0
LT_3	TRINITY_DN37808_c0_g1_i1	242	8	0	WP_145846586.1 PKD domain-containing protein [Salarchaeum sp. JOR-1]	51.4	2e-11
LT_3	TRINITY_DN37822_c0_g1_i1	212	8	0	ERH03874.1 2-phospho-L-lactate guanylyltransferase [Halorubrum sp. J07HR59]	84.3	1.8e-21
LT_3	TRINITY_DN37832_c0_g1_i1	255	6	0	AKY04232.1 major cell surface glycoprotein [uncultured haloarchaeon]	51.2	1e-10
LT_3	TRINITY_DN37844_c0_g1_i1	246	8	0	ERG89451.1 signal transduction histidine kinase [halophilic archaeon J07HX5]	98.8	2.3e-36
LT_3	TRINITY_DN37858_c0_g1_i1	241	16	0	ERG96039.1 hypothetical protein J07HQW2_02506 [Haloquadratum walsbyi J07HQW2]	97.2	4.2e-30
LT_3	TRINITY_DN37802_c0_g1_i1	270	11	0	WP_073306723.1 pyridoxal-phosphate dependent enzyme [Halobaculum gomorrense]	52.2	6.2e-14
LT_3	TRINITY_DN37886_c0_g1_i1	307	7	0	WP_121571234.1 Rieske (2Fe-2S) protein [Halobellus sp. Atlit-38R]	93.1	1.3e-52
LT_3	TRINITY_DN37812_c0_g1_i1	223	6	0
LT_3	TRINITY_DN37853_c0_g1_i1	225	6	0	RKD95611.1 DNA sulfur modification protein DndD [Halopiger aswanensis]	90.5	2.7e-31
LT_3	TRINITY_DN37888_c0_g1_i1	439	13	0	WP_114585427.1 glutamine--fructose-6-phosphate transaminase (isomerizing) [Haloplanus sp. CBA1113]	82.2	2.1e-59
LT_3	TRINITY_DN37857_c0_g1_i1	293	9	0
LT_3	TRINITY_DN37805_c0_g1_i1	263	1369	0	WP_049979875.1 ABC transporter ATP-binding protein [Halolamina rubra]	93.4	9.2e-31	Cyprinus carpio genome assembly common carp genome ,scaffold 000003260	97.5	7.28e-08
LT_3	TRINITY_DN37826_c0_g1_i1	280	1418	0	ERH00104.1 hypothetical protein J07HQX50_01258 [Haloquadratum sp. J07HQX50]	97.7	3e-40	Cyprinus carpio genome assembly common carp genome, scaffold: LG12, chromosome: 12	100	3.64e-06
LT_3	TRINITY_DN37800_c0_g1_i1	234	10	0	WP_089765717.1 O-acetylhomoserine aminocarboxypropyltransferase/cysteine synthase [Halobellus clavatus]	76.1	3.5e-21
LT_3	TRINITY_DN37867_c0_g1_i1	311	9	0				Haloquadratum walsbyi C23 complete genome	88.281	2.87e-77
LT_3	TRINITY_DN37816_c0_g1_i1	498	2754	0	WP_137047725.1 branched-chain amino acid ABC transporter permease [Haloprofundus sp. MHR1]	59.2	5.8e-34	Cyprinus carpio genome assembly common carp genome ,scaffold 000001039	97.674	3.16e-09
LT_3	TRINITY_DN19445_c0_g1_i1	450	41	0	ERH09431.1 amino acid transporter [halophilic archaeon J07HX64]	100	6.2e-59
LT_3	TRINITY_DN19445_c0_g2_i1	429	24	0	ERH09432.1 hypothetical protein J07HX64_01186 [halophilic archaeon J07HX64]	97.4	4.7e-32
LT_3	TRINITY_DN19445_c0_g3_i1	215	10	0	ERH09431.1 amino acid transporter [halophilic archaeon J07HX64]	98.6	6.3e-30
LT_3	TRINITY_DN19476_c0_g1_i1	225	6	0
LT_3	TRINITY_DN19484_c0_g1_i1	445	14	0	WP_066412708.1 amidohydrolase family protein [Halorubrum aethiopicum]	90.5	6.9e-71
LT_3	TRINITY_DN19400_c0_g1_i1	388	38	0
LT_3	TRINITY_DN19400_c0_g2_i1	518	26	0
LT_3	TRINITY_DN19454_c0_g1_i1	719	98	0	WP_114606896.1 TrkA family potassium uptake protein [Haloplanus sp. CBA1112]	87.7	1.5e-96	Haloplanus sp. CBA1112 plasmid pCBA1112-02, complete sequence	83.412	2.9e-165
LT_3	TRINITY_DN19477_c0_g1_i1	292	11	0	WP_050031486.1 MoxR family ATPase [Natrinema altunense]	51.9	6.7e-06
LT_3	TRINITY_DN19482_c0_g1_i1	435	320	0	WP_092817037.1 major cell surface glycoprotein [Halopenitus malekzadehii]	58.3	1.3e-18	Cyprinus carpio genome assembly common carp genome ,scaffold 000000840	100	1.28e-07
LT_3	TRINITY_DN19482_c0_g1_i2	344	8	0	WP_092817037.1 major cell surface glycoprotein [Halopenitus malekzadehii]	50	1.5e-17
LT_3	TRINITY_DN19420_c0_g1_i1	223	18	0	PSQ36940.1 hypothetical protein BRD08_03850 [Halobacteriales archaeon SW_10_66_29]	52.1	2.9e-09
LT_3	TRINITY_DN19489_c0_g1_i1	239	32	0	ERH11377.1 hypothetical protein J07HB67_00384 [halophilic archaeon J07HB67]	97.5	1.2e-34
LT_3	TRINITY_DN19483_c0_g1_i1	276	27	0	ERH03611.1 hypothetical protein J07HR59_00728 [Halorubrum sp. J07HR59]	100	7e-13
LT_3	TRINITY_DN19464_c0_g1_i1	291	8	0	ERG88263.1 putative transcriptional regulator [halophilic archaeon J07HX5]	97.9	4.5e-18
LT_3	TRINITY_DN19468_c0_g1_i1	1217	81	0	ESS11877.1 anthranilate synthase, component I [uncultured archaeon A07HR60]	74.1	7.5e-160	Haloarculaceae archaeon HArcel1 chromosome, complete genome	76.982	4.28e-96
LT_3	TRINITY_DN19468_c0_g1_i2	847	67	0	ESS11877.1 anthranilate synthase, component I [uncultured archaeon A07HR60]	80.4	9.6e-122	Halomicrobium mukohataei DSM 12286, complete genome	77.108	1.8e-83
LT_3	TRINITY_DN19468_c1_g1_i1	205	4	0	ESS11877.1 anthranilate synthase, component I [uncultured archaeon A07HR60]	95.5	3.3e-28	Halomicrobium mukohataei DSM 12286, complete genome	77.311	1.97e-07
LT_3	TRINITY_DN19493_c0_g1_i1	262	179	0
LT_3	TRINITY_DN19406_c0_g1_i1	406	48	0	ESS10353.1 PAS sensor histidine kinase [uncultured archaeon A07HR60]	94.7	6.1e-66	Natronomonas moolapensis 8.8.11 complete genome	83.375	8.05e-99
LT_3	TRINITY_DN19406_c1_g1_i1	277	10	0	WP_152120790.1 PAS domain S-box protein [Natronomonas sp. F17-44]	97.7	9.7e-15	Natronomonas moolapensis 8.8.11 complete genome	93.502	3.1e-111
LT_3	TRINITY_DN19408_c0_g1_i1	372	16	0	AKY04217.1 cell surface glycoprotein [uncultured haloarchaeon]	59.8	1.4e-08
LT_3	TRINITY_DN19408_c0_g1_i2	591	23	0	AKY04217.1 cell surface glycoprotein [uncultured haloarchaeon]	63.1	9.6e-28
LT_3	TRINITY_DN19463_c0_g1_i1	296	20	0	WP_096390884.1 DUF1102 domain-containing protein [Halopenitus persicus]	43.6	1.2e-07
LT_3	TRINITY_DN19442_c0_g1_i1	467	17	0	ERH03610.1 hypothetical protein J07HR59_00727 [Halorubrum sp. J07HR59]	80	4.8e-22
LT_3	TRINITY_DN19442_c0_g1_i2	372	10	0	ERH03610.1 hypothetical protein J07HR59_00727 [Halorubrum sp. J07HR59]	73	5e-06
LT_3	TRINITY_DN19455_c0_g1_i1	347	25	0	ERG88965.1 phosphate binding protein [halophilic archaeon J07HX5]	97.4	3.4e-57
LT_3	TRINITY_DN19455_c0_g1_i2	240	155	0	ERG88965.1 phosphate binding protein [halophilic archaeon J07HX5]	94.6	1.4e-30
LT_3	TRINITY_DN19425_c0_g1_i1	861	81	0	WP_135805346.1 XdhC family protein [Halorussus sp. LYG-36]	64.6	4e-99
LT_3	TRINITY_DN19419_c0_g1_i1	444	60	0
LT_3	TRINITY_DN19419_c0_g2_i1	331	12	0
LT_3	TRINITY_DN19419_c0_g3_i1	222	13	0
LT_3	TRINITY_DN19428_c0_g1_i1	893	36	0	WP_143421216.1 hypothetical protein [Halorubrum ezzemoulense]	40.7	1.6e-21
LT_3	TRINITY_DN19428_c0_g2_i1	506	22	0
LT_3	TRINITY_DN19429_c0_g1_i1	361	96	0	ERG94514.1 hypothetical protein J07HQW2_00948 [Haloquadratum walsbyi J07HQW2]	100	1e-32
LT_3	TRINITY_DN19472_c0_g1_i1	281	12	0	WP_094581530.1 cupin domain-containing protein [Halorubrum sp. Ib24]	73	2.2e-30	Halorubrum trapanicum DNA, complete genome, strain: CBA1232	85.957	9.4e-62
LT_3	TRINITY_DN19472_c0_g1_i2	284	13	0	WP_137782668.1 cupin domain-containing protein [Halorubrum sp. SD626R]	70.2	4.4e-31	Halorubrum trapanicum DNA, complete genome, strain: CBA1232	83.404	9.65e-52
LT_3	TRINITY_DN19409_c0_g1_i1	256	22	0	ERH08726.1 hypothetical protein J07HX64_00473 [halophilic archaeon J07HX64]	100	1.6e-43
LT_3	TRINITY_DN19462_c0_g1_i1	764	36	0	ERH08477.1 DNA polymerase elongation subunit, family B [halophilic archaeon J07HX64]	98.8	4e-143	Haloarcula taiwanensis strain Taiwanensis chromosome I, complete sequence	80.104	1.54e-113
LT_3	TRINITY_DN19462_c0_g1_i2	766	37	0	ERH08477.1 DNA polymerase elongation subunit, family B [halophilic archaeon J07HX64]	93.3	7.3e-137	Haloterrigena turkmenica DSM 5511, complete genome	80.034	2e-112
LT_3	TRINITY_DN19473_c0_g1_i1	226	8	0	ERH11219.1 NurA domain protein [halophilic archaeon J07HX64]	98.4	2.4e-27
LT_3	TRINITY_DN19473_c0_g2_i1	387	16	0	ERH11219.1 NurA domain protein [halophilic archaeon J07HX64]	98.4	7.6e-66
LT_3	TRINITY_DN19459_c0_g1_i1	224	9	0
LT_3	TRINITY_DN19459_c0_g2_i1	792	94	0	ERG96451.1 hypothetical protein J07HQW2_02930 [Haloquadratum walsbyi J07HQW2]	99.5	3.1e-98
LT_3	TRINITY_DN19427_c0_g1_i1	445	66	0	ERH10624.1 SUF system FeS assembly protein, NifU family [halophilic archaeon J07HX64]	100	6.5e-69	Halomicrobium mukohataei DSM 12286, complete genome	86.089	2.44e-109
LT_3	TRINITY_DN19467_c0_g1_i1	996	395	0	ERG97804.1 20S proteasome, alpha subunit [Haloquadratum sp. J07HQX50]	99.6	6.6e-130
LT_3	TRINITY_DN19411_c0_g1_i1	585	49	0	ESS10739.1 hypothetical protein A07HR60_02758 [uncultured archaeon A07HR60]	85.1	2e-94
LT_3	TRINITY_DN19447_c0_g1_i1	844	34	0	PSQ34067.1 sulfate ABC transporter substrate-binding protein [Halobacteriales archaeon SW_10_66_29]	75.8	1.1e-104	Natrinema pallidum strain BOL6-1 chromosome, complete genome	76.124	3.84e-85
LT_3	TRINITY_DN19447_c0_g1_i2	862	35	0	PSQ34067.1 sulfate ABC transporter substrate-binding protein [Halobacteriales archaeon SW_10_66_29]	76	2.4e-104	Natrinema pallidum strain BOL6-1 chromosome, complete genome	76.124	3.93e-85
LT_3	TRINITY_DN19447_c0_g1_i3	303	11	0	WP_149079806.1 extracellular solute-binding protein [Natrialba sp. ESP3B_9]	78.8	2.4e-38
LT_3	TRINITY_DN19437_c0_g1_i1	249	14	0	ERG90931.1 TIGR03663 family protein [Haloquadratum walsbyi J07HQW1]	98.8	4.5e-35
LT_3	TRINITY_DN19417_c0_g1_i1	332	31	0	ESS12521.1 hypothetical protein A07HR60_00623 [uncultured archaeon A07HR60]	97.8	1.6e-43
LT_3	TRINITY_DN19492_c0_g1_i1	323	11	0	PSQ78648.1 30S ribosomal protein S6 [Bacteroidetes bacterium QH_6_63_17]	99.1	1.4e-52	Salinibacter ruber M8 chromosome, complete genome	88.235	2.89e-102
LT_3	TRINITY_DN19492_c0_g1_i2	395	15	0	WP_148278405.1 30S ribosomal protein S6 [Salinibacter ruber]	95.4	1.2e-66	Salinibacter ruber M8 chromosome, complete genome	94.177	2.55e-168
LT_3	TRINITY_DN19494_c0_g1_i1	218	15	0
LT_3	TRINITY_DN19456_c0_g1_i1	210	19	0	ERG93920.1 GLUG domain protein [Haloquadratum walsbyi J07HQW2]	72	6.1e-17
LT_3	TRINITY_DN19438_c0_g1_i1	221	11	0	WP_049983553.1 carbohydrate ABC transporter substrate-binding protein [Halorubrum sp. BV1]	81.8	5.7e-26
LT_3	TRINITY_DN19401_c0_g1_i1	274	33	0	ESS12073.1 transposase, IS605 OrfB family, central region [uncultured archaeon A07HR60]	100	4.2e-42	Natronomonas pharaonis DSM 2160 complete genome	90	1.9e-88
LT_3	TRINITY_DN19401_c0_g2_i1	581	72	0	WP_011322651.1 IS200/IS605 family element transposase accessory protein TnpB [Natronomonas pharaonis]	93.3	5.6e-97	Natronomonas pharaonis DSM 2160 complete genome	90.517	0
LT_3	TRINITY_DN19416_c0_g1_i1	295	32	0	ESS06918.1 hypothetical protein A07HB70_00887 [uncultured archaeon A07HB70]	100	8.2e-28
LT_3	TRINITY_DN19434_c0_g1_i1	528	19	0	WP_129070535.1 ATP-dependent helicase [Halorientalis sp. F13-25]	72.1	1.3e-47
LT_3	TRINITY_DN19434_c0_g1_i2	290	10	0	PSQ41562.1 hypothetical protein BRD14_06170, partial [Halobacteriales archaeon SW_5_68_122]	65.2	2.4e-08
LT_3	TRINITY_DN19497_c0_g1_i1	532	35	0	ESS12515.1 hypothetical protein A07HR60_00616 [uncultured archaeon A07HR60]	90.3	9.8e-80
LT_3	TRINITY_DN19497_c0_g1_i2	525	21	0	ESS12515.1 hypothetical protein A07HR60_00616 [uncultured archaeon A07HR60]	99.4	8.1e-87
LT_3	TRINITY_DN19444_c0_g1_i1	355	22	0	ESS04400.1 bacterial extracellular solute-binding protein [uncultured archaeon A07HR67]	100	3.8e-64
LT_3	TRINITY_DN19444_c0_g2_i1	469	28	0	ESS04400.1 bacterial extracellular solute-binding protein [uncultured archaeon A07HR67]	100	7.3e-55
LT_3	TRINITY_DN19413_c0_g1_i1	823	54	0	ESS11692.1 heme/copper-type cytochrome/quinol oxidase, subunit 1 [uncultured archaeon A07HR60]	99.6	6e-153	Haloterrigena jeotgali strain A29 chromosome, complete genome	93.75	1.94e-08
LT_3	TRINITY_DN19495_c0_g1_i1	601	37	0	ERH13127.1 glutamyl-tRNA synthetase family protein [halophilic archaeon J07HB67]	94.8	3.8e-80	Salinarchaeum sp. Harcht-Bsk1, complete genome	76.321	1e-59
LT_3	TRINITY_DN19414_c0_g1_i1	325	24	0	ERH10816.1 hypothetical protein J07HX64_02595 [halophilic archaeon J07HX64]	96.3	1.1e-49	Halapricum salinum strain CBA1105 chromosome, complete genome	86.207	5.49e-15
LT_3	TRINITY_DN19458_c0_g1_i1	347	30	0	ERH08551.1 lipoate synthase [halophilic archaeon J07HX64]	100	3.1e-58	Halomicrobium mukohataei DSM 12286, complete genome	81.847	1.18e-66
LT_3	TRINITY_DN19458_c0_g1_i2	322	16	0	ERH08551.1 lipoate synthase [halophilic archaeon J07HX64]	97.1	1.1e-49	Halomicrobium mukohataei DSM 12286, complete genome	81.495	1.1e-56
LT_3	TRINITY_DN19450_c0_g1_i1	668	38	0	ERG89235.1 NADPH-dependent F420 reductase [halophilic archaeon J07HX5]	98.6	2.1e-108
LT_3	TRINITY_DN19450_c0_g1_i2	351	10	0	ERG89235.1 NADPH-dependent F420 reductase [halophilic archaeon J07HX5]	100	3.4e-57
LT_3	TRINITY_DN19452_c0_g1_i1	400	24	0	ERG88944.1 pyridoxal 5''-phosphate synthase, glutaminase subunit Pdx2 [halophilic archaeon J07HX5]	99.2	1.4e-62
LT_3	TRINITY_DN19451_c0_g1_i1	428	56	0	WP_121919501.1 NTP transferase domain-containing protein [Haloplanus aerogenes]	74.1	6.1e-24
LT_3	TRINITY_DN19433_c0_g1_i1	303	28	0	ERG91124.1 phytoene desaturase [Haloquadratum walsbyi J07HQW1]	100	4.8e-31
LT_3	TRINITY_DN19433_c0_g2_i1	280	12	0	ERG91124.1 phytoene desaturase [Haloquadratum walsbyi J07HQW1]	100	6.8e-48
LT_3	TRINITY_DN19487_c0_g1_i1	272	10	0	WP_092698905.1 hypothetical protein [Halovenus aranensis]	67.6	5.6e-23
LT_3	TRINITY_DN19487_c0_g1_i2	218	7	0	WP_092698905.1 hypothetical protein [Halovenus aranensis]	66	2.2e-14
LT_3	TRINITY_DN19478_c0_g1_i1	253	26	0	ERH10541.1 hydroxymethylglutaryl-CoA reductase [halophilic archaeon J07HX64]	96.4	5.2e-39
LT_3	TRINITY_DN19478_c0_g2_i1	468	18	0	WP_092704265.1 hydroxymethylglutaryl-CoA reductase (NADPH) [Halovenus aranensis]	87.2	3.5e-65	Halomicrobium mukohataei DSM 12286, complete genome	79.744	3.43e-88
LT_3	TRINITY_DN19465_c0_g1_i1	419	13	0	ESS11063.1 oligopeptide/dipeptide ABC transporter, ATP-binding protein, C-terminal domain protein [uncultured archaeon A07HR60]	97.2	4.4e-35
LT_3	TRINITY_DN19465_c0_g1_i2	284	31	0	ESS11063.1 oligopeptide/dipeptide ABC transporter, ATP-binding protein, C-terminal domain protein [uncultured archaeon A07HR60]	100	1e-35
LT_3	TRINITY_DN19466_c1_g1_i1	444	497	0	WP_142986596.1 DNA-directed RNA polymerase subunit L [Halorubrum cibi]	80.7	1.6e-30
LT_3	TRINITY_DN19466_c1_g1_i2	241	372	0	WP_142986596.1 DNA-directed RNA polymerase subunit L [Halorubrum cibi]	87.3	2.8e-26
LT_3	TRINITY_DN19466_c2_g1_i1	494	60	0	ERH10683.1 DNA-directed RNA polymerase, subunit L [halophilic archaeon J07HX64]	100	1.9e-37	Halomicrobium mukohataei DSM 12286, complete genome	83.77	1.8e-41
LT_3	TRINITY_DN19440_c0_g1_i1	337	9	0
LT_3	TRINITY_DN19440_c0_g1_i2	402	11	0
LT_3	TRINITY_DN19453_c0_g1_i1	354	22	0
LT_3	TRINITY_DN19453_c0_g1_i2	233	0	0
LT_3	TRINITY_DN19485_c0_g1_i1	376	15	0	ERH10120.1 metal-dependent hydrolase of the beta-lactamase superfamily III [halophilic archaeon J07HX64]	99.2	4.5e-63	Halobacterium hubeiense strain JI20-1 genome assembly, chromosome: I	78.31	2.84e-53
LT_3	TRINITY_DN19448_c0_g1_i1	402	19	0	PSP88894.1 sulfatase [Halobacteriales archaeon QS_4_69_34]	65.4	4.1e-46
LT_3	TRINITY_DN19436_c0_g1_i1	328	15	0	PSP19773.1 50S ribosomal protein L2 [Halobacteriales archaeon QH_10_67_13]	88.9	2.5e-49	Halopenitus persicus DNA, complete genome, strain: CBA1233	78.788	8.77e-53
LT_3	TRINITY_DN19426_c0_g1_i1	492	54	0	ERH09542.1 glyceraldehyde-3-phosphate dehydrogenase [halophilic archaeon J07HX64]	98.8	2.5e-85	Halorussus sp. RC-68 chromosome, complete genome	79.692	4.87e-57
LT_3	TRINITY_DN19488_c0_g1_i1	356	12	0	ESS12812.1 putative dehydrogenase domain of multifunctional non-ribosomal peptide synthetase [uncultured archaeon A07HR60]	99	2.9e-48
LT_3	TRINITY_DN19488_c0_g2_i1	291	16	0	ESS12813.1 NAD-dependent aldehyde dehydrogenase [uncultured archaeon A07HR60]	95.8	6.6e-46
LT_3	TRINITY_DN19457_c0_g1_i1	1813	309	0	ERG94839.1 NADH dehydrogenase, FAD-containing subunit [Haloquadratum walsbyi J07HQW2]	71.6	2.3e-144
LT_3	TRINITY_DN19499_c0_g1_i1	446	40	0	TKX86990.1 DUF1684 domain-containing protein [Halorubrum sp. SS5]	70.7	2.6e-41
LT_3	TRINITY_DN19405_c0_g1_i1	1157	1404	0	WP_138782763.1 alcohol dehydrogenase catalytic domain-containing protein [Haloterrigena sp. H1]	55	1.4e-107	PREDICTED: Heterocephalus glaber uncharacterized LOC110348636 (LOC110348636), transcript variant X17, ncRNA	93.75	2.76e-08
LT_3	TRINITY_DN19410_c0_g1_i1	210	12	0	WP_073307818.1 hypothetical protein [Halobaculum gomorrense]	65.2	3.9e-16
LT_3	TRINITY_DN19491_c0_g1_i1	218	1200	0	ESS11093.1 2,3-di-O-geranylgeranylglyceryl phosphate reductase [uncultured archaeon A07HR60]	90.2	5.8e-23	Natronorubrum bangense strain JCM 10635 chromosome, complete genome	85.345	1.6e-23
LT_3	TRINITY_DN19469_c0_g1_i1	459	34	0	ERG90684.1 transposase [Haloquadratum walsbyi J07HQW1]	96.6	1.2e-78
LT_3	TRINITY_DN19418_c0_g1_i1	338	1406	0	ESS12158.1 uncharacterized protein family (UPF0175) [uncultured archaeon A07HR60]	77.5	1.8e-07	Cyprinus carpio genome assembly common carp genome ,scaffold 000012284	100	2.69e-08
LT_3	TRINITY_DN19421_c0_g1_i1	256	11	0
LT_3	TRINITY_DN19421_c0_g1_i2	239	14	0
LT_3	TRINITY_DN19421_c0_g1_i3	264	8	0
LT_3	TRINITY_DN19421_c0_g1_i4	247	12	0
LT_3	TRINITY_DN19460_c0_g1_i1	266	15	0	ERH08653.1 putative nucleotidyltransferase [halophilic archaeon J07HX64]	98.9	8.9e-42
LT_3	TRINITY_DN19460_c0_g2_i1	217	14	0	ERH08653.1 putative nucleotidyltransferase [halophilic archaeon J07HX64]	100	8.2e-09
LT_3	TRINITY_DN19423_c0_g1_i1	380	16	0	RRR12689.1 hypothetical protein CVV73_27010, partial [Enterobacter hormaechei]	46.9	7.6e-10
LT_3	TRINITY_DN19423_c0_g1_i2	454	31	0	RRR12689.1 hypothetical protein CVV73_27010, partial [Enterobacter hormaechei]	53.2	2.3e-21
LT_3	TRINITY_DN19435_c0_g1_i1	638	59	0	ERG89125.1 diphthine synthase, partial [halophilic archaeon J07HX5]	99.1	3.9e-107
LT_3	TRINITY_DN19435_c1_g1_i1	637	42	0	ERH10571.1 diphthine synthase [halophilic archaeon J07HX64]	100	1.1e-101	Halomicrobium mukohataei DSM 12286, complete genome	79.699	1.82e-42
LT_3	TRINITY_DN19403_c0_g1_i1	536	87	0	ERH14103.1 hypothetical protein J07HB67_00065 [halophilic archaeon J07HB67]	77.6	9e-17
LT_3	TRINITY_DN19404_c0_g1_i1	708	43	0	ERG92307.1 dihydropteroate synthase [Haloquadratum walsbyi J07HQW1]	100	9e-81	Haloquadratum walsbyi DSM 16790 complete genome	75.453	3.34e-55
LT_3	TRINITY_DN19475_c0_g1_i1	288	27	0
LT_3	TRINITY_DN19431_c0_g1_i1	1225	140	0	ESS12052.1 leucyl aminopeptidase (aminopeptidase T) [uncultured archaeon A07HR60]	99.4	1.1e-198	Halopenitus persicus DNA, complete genome, strain: CBA1233	76.199	8.62e-148
LT_3	TRINITY_DN19446_c0_g1_i1	216	9	0
LT_3	TRINITY_DN19446_c0_g2_i1	591	66	0	ERG93719.1 cupin domain protein [Haloquadratum walsbyi J07HQW2]	100	5e-93
LT_3	TRINITY_DN19471_c1_g1_i1	443	57	0	ESS12663.1 putative metal-binding protein [uncultured archaeon A07HR60]	92	7.2e-36	Halorubrum ezzemoulense strain Fb21 chromosome, complete genome	81.369	2.04e-50
LT_3	TRINITY_DN19415_c0_g1_i1	720	43	0				Haloquadratum walsbyi C23 plasmid PL100 complete genome	92.857	3.23e-90
LT_3	TRINITY_DN7598_c0_g1_i1	348	21	0	ERG90299.1 histidyl-tRNA synthetase [Haloquadratum walsbyi J07HQW1]	99.1	1.4e-55
LT_3	TRINITY_DN7599_c0_g1_i1	335	12	0	ERG98367.1 putative transcriptional regulator [Haloquadratum sp. J07HQX50]	98.2	2e-54
LT_3	TRINITY_DN7505_c0_g1_i1	278	29	0
LT_3	TRINITY_DN7580_c0_g1_i1	238	7	0	ERG92840.1 putative metal-dependent hydrolase [Haloquadratum walsbyi J07HQW1]	97.3	2.1e-10
LT_3	TRINITY_DN7551_c0_g1_i1	277	10	0	ERG98901.1 phosphate ABC transporter, ATP-binding protein [Haloquadratum sp. J07HQX50]	98.9	2.6e-44
LT_3	TRINITY_DN7528_c0_g1_i1	257	7	0
LT_3	TRINITY_DN7528_c0_g2_i1	667	55	0	ERG96855.1 phytoene desaturase [Haloquadratum walsbyi J07HQW2]	100	1.4e-123	Haloquadratum walsbyi DSM 16790 complete genome	83.126	2.15e-141
LT_3	TRINITY_DN7586_c0_g1_i1	213	2	0	PNW82944.1 hypothetical protein CHLRE_06g300550v5 [Chlamydomonas reinhardtii]	72.9	6.1e-25
LT_3	TRINITY_DN7586_c0_g1_i2	286	8	0	GAX76343.1 hypothetical protein CEUSTIGMA_g3789.t1 [Chlamydomonas eustigma]	72.3	3.6e-36
LT_3	TRINITY_DN7563_c0_g1_i1	240	20	0	ERH10692.1 pyruvate:ferredoxin oxidoreductase related 2-oxoacid:ferredoxin oxidoreductase, alpha subunit [halophilic archaeon J07HX64]	81.6	3.8e-07
LT_3	TRINITY_DN7533_c0_g1_i1	527	41	0	PSP51170.1 ABC transporter [Halobacteriales archaeon QH_1_68_42]	67.7	1.2e-58
LT_3	TRINITY_DN7570_c0_g1_i1	357	42	0	ERH13909.1 molecular chaperone [halophilic archaeon J07HB67]	97.5	3.5e-57
LT_3	TRINITY_DN7508_c0_g1_i1	201	10	0	ERG99208.1 putative nucleotide kinase [Haloquadratum sp. J07HQX50]	100	1.4e-10
LT_3	TRINITY_DN7509_c0_g1_i1	227	8	0				Halorhabdus utahensis DSM 12940, complete genome	76.955	4.65e-24
LT_3	TRINITY_DN7527_c0_g1_i1	229	18	0	WP_129067740.1 hypothetical protein [Halorientalis sp. F13-25]	70.3	3.9e-17
LT_3	TRINITY_DN7515_c0_g1_i1	258	13	0
LT_3	TRINITY_DN7524_c0_g1_i1	215	10	0
LT_3	TRINITY_DN7503_c0_g1_i1	295	18	0	ESS10990.1 N-acetylglutamate synthase related acetyltransferase [uncultured archaeon A07HR60]	67.3	8.2e-28
LT_3	TRINITY_DN7523_c0_g1_i1	394	14	0	PSP46362.1 peptidase M28 [Halobacteriales archaeon QH_6_66_25]	60.3	6e-34
LT_3	TRINITY_DN7594_c0_g1_i1	227	8	0	WP_103990735.1 ATP synthase subunit B [Halobellus limi]	79.2	1e-25	Halobellus limi strain CGMCC 1.10331 chromosome, complete genome	84.545	2.68e-51
LT_3	TRINITY_DN7519_c0_g1_i1	284	14	0	ERH03852.1 aspartyl/glutamyl-tRNA amidotransferase subunit A [Halorubrum sp. J07HR59]	93.6	3.6e-41
LT_3	TRINITY_DN7596_c0_g1_i1	210	12	0	ESS12382.1 ferredoxin [uncultured archaeon A07HR60]	98.5	3.1e-29
LT_3	TRINITY_DN7555_c0_g1_i1	253	15	0
LT_3	TRINITY_DN7512_c0_g1_i1	302	13	0	ESS10421.1 putative acetyltransferase involved in intracellular survival related acetyltransferase [uncultured archaeon A07HR60]	100	8.1e-31
LT_3	TRINITY_DN7561_c0_g1_i1	324	16	0	ERH12701.1 ferredoxin [halophilic archaeon J07HB67]	100	3.4e-35	Halorussus sp. RC-68 chromosome, complete genome	75.785	7.03e-19
LT_3	TRINITY_DN7545_c0_g1_i1	252	7	0	ERH10121.1 hypothetical protein J07HX64_01891 [halophilic archaeon J07HX64]	98.7	5.7e-30
LT_3	TRINITY_DN7534_c0_g1_i1	384	12	0	ERG93200.1 putative dehydrogenase related protein [Haloquadratum walsbyi J07HQW1]	100	1.6e-47	Haloquadratum walsbyi DSM 16790 complete genome	84.615	4.79e-61
LT_3	TRINITY_DN7510_c0_g1_i1	446	20	0	WP_004055148.1 acyl-CoA dehydrogenase [Halococcus morrhuae]	46.9	5.7e-33
LT_3	TRINITY_DN7569_c0_g1_i1	389	28	0	WP_118828696.1 DsrE family protein [Salinibacter ruber]	52.3	1.6e-23
LT_3	TRINITY_DN7518_c0_g1_i1	347	18	0
LT_3	TRINITY_DN7529_c0_g1_i1	618	74	0	WP_089818030.1 Asp-tRNA(Asn)/Glu-tRNA(Gln) amidotransferase subunit GatA [Halomicrobium zhouii]	84.2	1.1e-39	Halomicrobium mukohataei DSM 12286, complete genome	76.866	6.04e-77
LT_3	TRINITY_DN7573_c0_g1_i1	220	14	0	ESS12097.1 hypothetical protein A07HR60_01036 [uncultured archaeon A07HR60]	81.6	8.5e-14
LT_3	TRINITY_DN1022_c0_g1_i1	297	29	0
LT_3	TRINITY_DN1039_c0_g1_i1	576	25	0	ERG95719.1 UTP-glucose-1-phosphate uridylyltransferase [Haloquadratum walsbyi J07HQW2]	90.4	4.2e-52
LT_3	TRINITY_DN1084_c0_g1_i1	309	16	0	ESS11323.1 hypothetical protein A07HR60_01376 [uncultured archaeon A07HR60]	99	3.3e-43
LT_3	TRINITY_DN1066_c0_g1_i1	258	15	0	ERG93436.1 putative S-adenosylmethionine-dependent methyltransferase involved in bacterial cell division [Haloquadratum walsbyi J07HQW1]	100	6.3e-40
LT_3	TRINITY_DN1066_c0_g2_i1	238	13	0	ERG93436.1 putative S-adenosylmethionine-dependent methyltransferase involved in bacterial cell division [Haloquadratum walsbyi J07HQW1]	98.7	6e-37
LT_3	TRINITY_DN1060_c0_g1_i1	458	25	0	TKX85772.1 glutamine--fructose-6-phosphate transaminase (isomerizing) [Halorubrum sp. SS5]	81.9	5.5e-63
LT_3	TRINITY_DN1056_c0_g1_i1	480	22	0	AEH38769.1 nuclease (SNase domain-containing protein) [Halopiger xanaduensis SH-6]	69	3.3e-50
LT_3	TRINITY_DN1097_c0_g1_i1	874	109	0	ERG93454.1 2-keto-4-pentenoate hydratase/2-oxohepta-3-ene-1,7-dioic acid hydratase (catechol pathway) [Haloquadratum walsbyi J07HQW1]	99.6	2.3e-126
LT_3	TRINITY_DN1065_c0_g1_i1	383	18	0	ABQ76027.1 hypothetical protein [uncultured haloarchaeon]	55.2	6.4e-33							Family of unknown function (DUF5343)	0.041
LT_3	TRINITY_DN1070_c0_g1_i1	616	57	0	ERG91432.1 hypothetical protein J07HQW1_01466 [Haloquadratum walsbyi J07HQW1]	99.5	6.1e-110							Family of unknown function (DUF5305)	2.1e-15
LT_3	TRINITY_DN1033_c0_g1_i1	340	13	0	ERH06044.1 threonine dehydrogenase related Zn-dependent dehydrogenase [Halonotius sp. J07HN4]	95	2e-46
LT_3	TRINITY_DN1003_c0_g1_i1	202	54	0	ERG93709.1 subtilisin-like serine protease [Haloquadratum walsbyi J07HQW2]	98.3	9.9e-25	Uncultured haloarchaeon clone fosmid eHwalsbyi 022 genomic sequence	96.648	6.3e-77
LT_3	TRINITY_DN1003_c0_g2_i1	623	32	0	ERG93709.1 subtilisin-like serine protease [Haloquadratum walsbyi J07HQW2]	100	3.2e-114	Uncultured haloarchaeon clone fosmid eHwalsbyi 022 genomic sequence	94.08	0
LT_3	TRINITY_DN1006_c0_g1_i1	266	22	0	ERH09419.1 dihydrodipicolinate synthase [halophilic archaeon J07HX64]	100	1.4e-26							Dihydrodipicolinate synthetase family	2.1e-06
LT_3	TRINITY_DN1077_c0_g1_i1	261	14	0
LT_3	TRINITY_DN1077_c0_g1_i2	261	13	0
LT_3	TRINITY_DN1023_c0_g1_i1	254	5	0
LT_3	TRINITY_DN1023_c0_g1_i2	268	5	0
LT_3	TRINITY_DN1042_c0_g1_i1	481	15	0	ERG96744.1 hypothetical protein J07HQW2_03227 [Haloquadratum walsbyi J07HQW2]	98.2	1.2e-52	Haloplanus sp. CBA1112 plasmid pCBA1112-02, complete sequence	90.103	6.71e-175
LT_3	TRINITY_DN1026_c0_g1_i1	289	12	0	ERG88006.1 putative RNA-binding protein, contains TRAM domain protein [halophilic archaeon J07HX5]	99	3.6e-44
LT_3	TRINITY_DN1026_c0_g1_i2	212	4	0	ERG88006.1 putative RNA-binding protein, contains TRAM domain protein [halophilic archaeon J07HX5]	85.7	8.7e-24
LT_3	TRINITY_DN1038_c0_g1_i1	457	19	0	ERG91947.1 oxidoreductase molybdopterin binding protein [Haloquadratum walsbyi J07HQW1]	97.6	1.9e-63
LT_3	TRINITY_DN1093_c0_g1_i1	295	19	0	PSQ50168.1 tyrosine--tRNA ligase [Halobacteriales archaeon SW_7_65_23]	86.6	4.6e-39	Halorientalis sp. IM1011, complete genome	82.996	7.79e-53
LT_3	TRINITY_DN1040_c0_g1_i1	359	34	0	ERG88279.1 hypothetical protein J07HX5_00422 [halophilic archaeon J07HX5]	99	2.8e-54
LT_3	TRINITY_DN1089_c0_g1_i1	232	8	0	AKY04200.1 major cell surface glycoprotein [uncultured haloarchaeon]	62.3	4.8e-15
LT_3	TRINITY_DN1047_c0_g1_i1	239	7	0
LT_3	TRINITY_DN1063_c0_g1_i1	217	8	0	OFX60084.1 50S ribosomal protein L9 [Bacteroidetes bacterium GWA2_30_7]	59.4	6e-12
LT_3	TRINITY_DN1086_c0_g1_i1	378	14	0	ERG88458.1 transglutaminase-like enzyme, putative cysteine protease, partial [halophilic archaeon J07HX5]	99.2	1.4e-56
LT_3	TRINITY_DN1050_c0_g1_i1	284	441	0	WP_092702095.1 glutaredoxin [Halovenus aranensis]	64.6	2.2e-22	Cyprinus carpio genome assembly common carp genome, scaffold: LG9, chromosome: 9	100	7.95e-08
LT_3	TRINITY_DN1002_c0_g1_i1	223	4	0
LT_3	TRINITY_DN1002_c0_g1_i2	223	6	0
LT_3	TRINITY_DN1059_c0_g1_i1	249	19	0	WP_103020617.1 preprotein translocase subunit SecG, partial [Salinibacter altiplanensis]	92.9	3.1e-12	Salinibacter ruber strain RM158 chromosome, complete genome	83.168	8.42e-42
LT_3	TRINITY_DN1010_c0_g1_i1	397	1846	0	ERG91581.1 hypothetical protein J07HQW1_01615 [Haloquadratum walsbyi J07HQW1]	96.2	6e-50	Cyprinus carpio genome assembly common carp genome, scaffold: LG31, chromosome: 31	100	1.49e-06
LT_3	TRINITY_DN1030_c0_g1_i1	215	7	0	ERH07549.1 protein of unknown function (DUF1684) [Halonotius sp. J07HN4]	98.6	9.4e-34	Haloplanus sp. CBA1113 chromosome, complete genome	79.71	7.38e-17
LT_3	TRINITY_DN1058_c0_g1_i1	219	7	0
LT_3	TRINITY_DN1074_c0_g1_i1	445	17	0	WP_135826518.1 phosphoribosyltransferase [Halorussus ruber]	86.4	1.4e-71	Halorubrum sp. PV6 chromosome, complete genome	83.669	1.13e-112
LT_3	TRINITY_DN1074_c0_g1_i2	377	9	0	WP_097009032.1 phosphoribosyltransferase [Natronoarchaeum philippinense]	86.4	1.7e-57	Natronobacterium gregoryi SP2, complete genome	83.523	4.53e-86
LT_3	TRINITY_DN1041_c0_g1_i1	285	9	0	ERH09333.1 phosphate uptake regulator [halophilic archaeon J07HX64]	95.5	5.1e-27
LT_3	TRINITY_DN1036_c0_g1_i1	638	21	0	ERG91219.1 o-succinylbenzoate synthase [Haloquadratum walsbyi J07HQW1]	98.4	1.3e-59							Mandelate racemase / muconate lactonizing enzyme, N-terminal domain	4.2e-05
LT_3	TRINITY_DN1081_c0_g1_i1	202	16	0	ESS02593.1 putative transcriptional regulator, contains C-terminal CBS domain protein [uncultured archaeon A07HR67]	98.5	8.6e-29	Halobacterium sp. NRC-1, complete genome	87.791	1.83e-47
LT_3	TRINITY_DN1076_c0_g1_i1	571	33	0	ERG97170.1 cytosine deaminase related metal-dependent hydrolase [Haloquadratum walsbyi J07HQW2]	98.4	1.1e-102	Uncultured haloarchaeon clone fosmid eHwalsbyi 2B07, partial sequence	80.036	2.46e-110
LT_3	TRINITY_DN1011_c0_g1_i1	228	12	0	ERH09504.1 PKD domain protein [halophilic archaeon J07HX64]	86.5	1.8e-22
LT_3	TRINITY_DN1051_c0_g1_i1	465	1964	0	ESS11104.1 Intracellular proteinase inhibitor [uncultured archaeon A07HR60]	97.2	2.9e-51	Lasthenia californica chloroplast, partial genome	100	3.81e-08
LT_3	TRINITY_DN1087_c0_g1_i1	1151	97	0	WP_121558844.1 segregation/condensation protein A [Halobellus sp. Atlit-31R]	67	4.2e-96
LT_3	TRINITY_DN1079_c0_g1_i1	916	68	0	ERG92831.1 HemK-related putative methylase [Haloquadratum walsbyi J07HQW1]	100	3.4e-112	Haloquadratum walsbyi DSM 16790 complete genome	83.716	0
LT_3	TRINITY_DN1090_c0_g1_i1	504	35	0	WP_094589233.1 PAS domain S-box protein [Halorubrum sp. Hd13]	67.9	2e-58
LT_3	TRINITY_DN1078_c0_g1_i1	359	24	0	ERH09145.1 phosphoribosyl-AMP cyclohydrolase [halophilic archaeon J07HX64]	100	5.6e-31
LT_3	TRINITY_DN1083_c0_g1_i1	444	31	0	ERG97291.1 hypothetical protein J07HQW2_03777 [Haloquadratum walsbyi J07HQW2]	79	9.5e-28	Halobacterium salinarum strain 91-R6 chromosome, complete genome	88.304	3.15e-108
LT_3	TRINITY_DN1025_c0_g1_i1	321	16	0	ERH13365.1 putative metal-dependent hydrolase (urease superfamily) [halophilic archaeon J07HB67]	98.2	4.2e-25
LT_3	TRINITY_DN1092_c0_g1_i1	316	20	0
LT_3	TRINITY_DN1062_c0_g1_i1	365	12	0	WP_053178764.1 F0F1 ATP synthase subunit beta [Sunxiuqinia dokdonensis]	88.4	3.8e-51	Pyricularia grisea uncharacterized protein (PgNI_09731), mRNA	76.8	7.91e-29
LT_3	TRINITY_DN1007_c0_g1_i1	329	10	0
LT_3	TRINITY_DN1014_c0_g1_i1	262	9	0	WP_007189169.1 NAD-dependent epimerase/dehydratase family protein [Haloarcula californiae]	67.3	2.5e-12
LT_3	TRINITY_DN1048_c0_g1_i1	416	31	0
LT_3	TRINITY_DN1067_c0_g1_i1	315	1312	0	ERH08420.1 hypothetical protein J07HX64_00161 [halophilic archaeon J07HX64]	100	4.4e-19
LT_3	TRINITY_DN30649_c0_g1_i1	238	973	0	ESS12692.1 hypothetical protein A07HR60_00391 [uncultured archaeon A07HR60]	98.5	1.3e-28	Cyprinus carpio genome assembly common carp genome, scaffold: LG9, chromosome: 9	100	1.8e-08
LT_3	TRINITY_DN30684_c0_g1_i1	255	8	0	WP_123624196.1 extracellular solute-binding protein [Halorubrum sp. CSM-61]	48.2	3.3e-17
LT_3	TRINITY_DN30689_c0_g1_i1	238	6	0	WP_021051661.1 DUF559 domain-containing protein, partial [Haloquadratum walsbyi]	98.7	2.8e-34
LT_3	TRINITY_DN30636_c0_g1_i1	244	5	0	WP_143414269.1 hypothetical protein [Halolamina sp. CBA1230]	66.2	2.1e-21
LT_3	TRINITY_DN30646_c0_g1_i1	275	16	0	ERG93007.1 hypothetical protein J07HQW1_03060, partial [Haloquadratum walsbyi J07HQW1]	94.2	2.8e-30
LT_3	TRINITY_DN30675_c0_g1_i1	274	13	0	ERG99520.1 inosine-uridine nucleoside N-ribohydrolase [Haloquadratum sp. J07HQX50]	100	1.4e-42
LT_3	TRINITY_DN30659_c0_g1_i1	212	6	0	ERH13488.1 putative DNA binding protein [halophilic archaeon J07HB67]	100	3.2e-26
LT_3	TRINITY_DN30663_c0_g1_i1	211	6	0	WP_101297269.1 hypothetical protein [Halegenticoccus soli]	63.2	6.3e-14
LT_3	TRINITY_DN30695_c0_g1_i1	268	10	0	EGQ39597.1 hypothetical protein J07AB56_03250 [Candidatus Nanosalinarum sp. J07AB56]	100	3e-45
LT_3	TRINITY_DN30676_c0_g1_i1	270	10	0	WP_011571068.1 type 1 glutamine amidotransferase domain-containing protein [Haloquadratum walsbyi]	97.8	5.2e-45	Haloquadratum walsbyi DSM 16790 complete genome	96.296	1.07e-120
LT_3	TRINITY_DN30621_c0_g1_i1	262	5	0	WP_092693918.1 DEAD/DEAH box helicase [Halorientalis regularis]	74.4	2.7e-30
LT_3	TRINITY_DN30640_c0_g1_i1	252	6	0	WP_017343643.1 hypothetical protein [Halorubrum sp. T3]	60.5	1.4e-20
LT_3	TRINITY_DN30605_c0_g1_i1	239	521	0				Cyprinus carpio genome assembly common carp genome, scaffold: LG9, chromosome: 9	100	3.03e-06
LT_3	TRINITY_DN30607_c0_g1_i1	290	8	0	WP_136601140.1 ABC transporter ATP-binding protein [Salinigranum sp. ZS-5]	73.4	6.8e-19
LT_3	TRINITY_DN30633_c0_g1_i1	231	5	0	QGA82122.1 Phage shock protein A [Halomicrobium sp. LC1Hm]	48.6	5.1e-09
LT_3	TRINITY_DN30662_c0_g1_i1	282	14	0
LT_3	TRINITY_DN30688_c0_g1_i1	253	10	0	WP_135807227.1 AAA family ATPase [Halorussus sp. LYG-36]	52.4	3e-10
LT_3	TRINITY_DN30680_c0_g1_i1	245	9	0
LT_3	TRINITY_DN30638_c0_g1_i1	317	8	0	GAX72642.1 hypothetical protein CEUSTIGMA_g98.t1 [Chlamydomonas eustigma]	51	5e-15
LT_3	TRINITY_DN30623_c0_g1_i1	287	9	0	KXZ55229.1 hypothetical protein GPECTOR_3g370 [Gonium pectorale]	61.1	2.6e-23	D.bioculata mRNA for calreticulin-like protein	91.698	7.08e-98
LT_3	TRINITY_DN30656_c0_g1_i1	304	15	0	ESS12942.1 Dehydrogenases (flavoprotein) [uncultured archaeon A07HR60]	100	2.1e-39
LT_3	TRINITY_DN30682_c0_g1_i1	270	5	0	ESS03159.1 ABC-type metal ion transport system, periplasmic component/surface adhesin [uncultured archaeon A07HR67]	98.9	4.9e-43	Halorubrum lacusprofundi ATCC 49239 chromosome 1, complete sequence	81.818	2.53e-52
LT_3	TRINITY_DN30665_c0_g1_i1	211	6	0	GAX78146.1 hypothetical protein CEUSTIGMA_g5588.t1 [Chlamydomonas eustigma]	63.8	1e-16
LT_3	TRINITY_DN30613_c0_g1_i1	288	10	0	ERH11752.1 hypothetical protein J07HB67_00762 [halophilic archaeon J07HB67]	98.9	1.3e-49	Halorussus sp. ZS-3 chromosome, complete genome	88.789	1.6e-69
LT_3	TRINITY_DN30658_c0_g1_i1	223	4	0
LT_3	TRINITY_DN30657_c0_g1_i1	215	4	0	PSQ57272.1 rhomboid family intramembrane serine protease [Halobacteriales archaeon SW_7_71_33]	54.8	1.9e-10
LT_3	TRINITY_DN30641_c0_g1_i1	245	10	0	ERH09310.1 glycosidase [halophilic archaeon J07HX64]	98.8	3.4e-35
LT_3	TRINITY_DN30602_c0_g1_i1	267	6	0	ESS13012.1 putative ATPase, RNase L inhibitor (RLI) like protein [uncultured archaeon A07HR60]	85.2	5.7e-36
LT_3	TRINITY_DN30600_c0_g1_i1	233	9	0
LT_3	TRINITY_DN30635_c0_g1_i1	290	10	0	WP_081758159.1 DUF2254 domain-containing protein [haloarchaeon 3A1_DGR]	37.6	9.2e-08
LT_3	TRINITY_DN30606_c0_g1_i1	389	20	0	PSQ41220.1 transcription initiation factor IIB 2 [Halobacteriales archaeon SW_12_71_31]	75.6	1.4e-43
LT_3	TRINITY_DN30639_c0_g1_i1	223	6	0	WP_092659139.1 long-chain fatty acid--CoA ligase [Halorientalis persicus]	75.7	2.7e-23	Halorientalis sp. IM1011, complete genome	87.647	7.35e-47
LT_3	TRINITY_DN30642_c0_g1_i1	230	6	0	PSP21574.1 hypothetical protein BRC61_05975 [Halobacteriales archaeon QH_10_65_19]	76.3	1e-25
LT_3	TRINITY_DN30667_c0_g1_i1	248	7	0	WP_103425766.1 hypothetical protein [Salinigranum rubrum]	44.3	1.9e-09
LT_3	TRINITY_DN30644_c0_g1_i1	205	5	0	AKY04372.1 major cell surface glycoprotein [uncultured haloarchaeon]	73.3	6.5e-08
LT_3	TRINITY_DN30696_c0_g1_i1	306	16	0				Haloquadratum walsbyi DSM 16790 complete genome	87.218	8.35e-33
LT_3	TRINITY_DN30643_c0_g1_i1	212	5	0	ERG90631.1 K+ transport system, NAD-binding component [Haloquadratum walsbyi J07HQW1]	100	7.2e-10
LT_3	TRINITY_DN30683_c0_g1_i1	214	143	0	ESS10934.1 arabinose efflux permease [uncultured archaeon A07HR60]	96.9	1.6e-25
LT_3	TRINITY_DN30655_c0_g1_i1	219	4	0	ESS10881.1 N-methylhydantoinase A/acetone carboxylase, beta subunit [uncultured archaeon A07HR60]	74.6	1.7e-17
LT_3	TRINITY_DN30645_c0_g1_i1	247	8	0	ESS12333.1 hypothetical protein A07HR60_00877 [uncultured archaeon A07HR60]	84.1	1.9e-30
LT_3	TRINITY_DN30666_c0_g1_i1	232	4	0	ERG89175.1 PAS sensor histidine kinase [halophilic archaeon J07HX5]	97.4	4.8e-31
LT_3	TRINITY_DN30614_c0_g1_i1	299	10	0	ESS03512.1 3-isopropylmalate dehydratase small subunit [uncultured archaeon A07HR67]	80.6	6.6e-25	Halorubrum ezzemoulense strain Fb21 chromosome, complete genome	85.263	3.71e-46
LT_3	TRINITY_DN30617_c0_g1_i1	400	13	0	ERH10910.1 hypothetical protein J07HX64_02689 [halophilic archaeon J07HX64]	98.5	5.8e-69
LT_3	TRINITY_DN30685_c0_g1_i1	226	10	0	ERH09354.1 conserved hypothetical protein TIGR00106 [halophilic archaeon J07HX64]	98.6	2.7e-31
LT_3	TRINITY_DN30603_c0_g1_i1	216	2287	0	WP_138005618.1 LLM class flavin-dependent oxidoreductase [Haloferacaceae archaeon N1521]	85.5	3.2e-21	PREDICTED: Pongo abelii thymosin beta-15A (LOC100435638), transcript variant X6, mRNA	100	2.09e-07
LT_3	TRINITY_DN30654_c0_g1_i1	229	7	0	ERG99487.1 hypothetical protein J07HQX50_00634 [Haloquadratum sp. J07HQX50]	100	1.1e-32
LT_3	TRINITY_DN30690_c0_g1_i1	210	7	0	PSQ36345.1 aromatic amino acid aminotransferase [Halobacteriales archaeon SW_10_66_29]	74.5	2.2e-14	Halomicrobium mukohataei DSM 12286, complete genome	76.163	2.6e-11
LT_3	TRINITY_DN30630_c0_g1_i1	228	5	0
LT_3	TRINITY_DN30699_c0_g1_i1	262	11	0
LT_3	TRINITY_DN30610_c0_g1_i1	203	16	0
LT_3	TRINITY_DN30608_c0_g1_i1	232	6	0	WP_006882946.1 MmgE/PrpD family protein [Halosimplex carlsbadense]	60.7	3.9e-17
LT_3	TRINITY_DN30622_c0_g1_i1	217	6	0	ERG97209.1 DNA or RNA helicase of superfamily II [Haloquadratum walsbyi J07HQW2]	76.7	2.4e-16
LT_3	TRINITY_DN30634_c0_g1_i1	322	8	0
LT_3	TRINITY_DN30664_c0_g1_i1	247	6	0	ESS06018.1 LSU ribosomal protein L13P [uncultured archaeon A07HB70]	98.8	9.9e-35
LT_3	TRINITY_DN30652_c0_g1_i1	309	12	0
LT_3	TRINITY_DN30671_c0_g1_i1	332	14	0	ERG95833.1 transcription initiation factor TFIIIB, Brf1 subunit/Transcription initiation factor TFIIB [Haloquadratum walsbyi J07HQW2]	89.7	3.3e-33
LT_3	TRINITY_DN30637_c0_g1_i1	318	8	0	ERG99416.1 putative membrane protein [Haloquadratum sp. J07HQX50]	100	1.8e-41
LT_3	TRINITY_DN30604_c0_g1_i1	303	6	0
LT_3	TRINITY_DN30625_c0_g1_i1	256	8	0	AGB33697.1 hypothetical protein Natpe_3948 (plasmid) [Natrinema pellirubrum DSM 15624]	50	2.4e-07	Uncultured haloarchaeon clone fosmid eHwalsbyi 2B07, partial sequence	100	2.54e-07
LT_3	TRINITY_DN30687_c0_g1_i1	204	4	0
LT_3	TRINITY_DN30694_c0_g1_i1	358	8	0	WP_089673874.1 site-specific integrase [Halohasta litchfieldiae]	72.7	3.6e-30
LT_3	TRINITY_DN30616_c0_g1_i1	227	8	0	WP_023394412.1 sensor protein [Candidatus Halobonum tyrrellensis]	62.1	1.1e-11
LT_3	TRINITY_DN30629_c0_g1_i1	210	4	0	ERG92046.1 GTPase subunit of restriction endonuclease [Haloquadratum walsbyi J07HQW1]	100	3.9e-32
LT_3	TRINITY_DN30679_c0_g1_i1	263	7	0
LT_3	TRINITY_DN30632_c0_g1_i1	254	5	0	WP_120103044.1 TRAP transporter permease [Halonotius sp. F13-13]	73.2	2e-22
LT_3	TRINITY_DN30669_c0_g1_i1	221	13	0	WP_014555835.1 hypothetical protein [Haloquadratum walsbyi]	54.9	1.4e-11
LT_3	TRINITY_DN30631_c0_g1_i1	254	10	0	WP_011403869.1 hypothetical protein [Salinibacter ruber]	92.5	4.6e-11	Salinibacter ruber strain ST67 genome	97.992	2.15e-117
LT_3	TRINITY_DN30628_c0_g1_i1	318	12	0	ERG94369.1 aspartyl/glutamyl-tRNA amidotransferase subunit A [Haloquadratum walsbyi J07HQW2]	100	1.7e-55
LT_3	TRINITY_DN30681_c0_g1_i1	206	8	0	ERH10643.1 hypothetical protein J07HX64_02421 [halophilic archaeon J07HX64]	100	1.2e-33
LT_3	TRINITY_DN30674_c0_g1_i1	325	14	0	WP_094589341.1 hydroxyacid dehydrogenase [Halorubrum sp. Hd13]	91.6	1.3e-45
LT_3	TRINITY_DN30678_c0_g1_i1	289	9	0	ERH12127.1 hypothetical protein J07HB67_01140 [halophilic archaeon J07HB67]	93.2	3.7e-25
LT_3	TRINITY_DN30691_c0_g1_i1	238	12	0	ESS05554.1 tungstate/molybdate binding protein [uncultured archaeon A07HB70]	100	7.3e-35
LT_3	TRINITY_DN30692_c0_g1_i1	246	7	0	ERG97308.1 hypothetical protein J07HQW2_03794 [Haloquadratum walsbyi J07HQW2]	100	1.9e-38	Halorubrum lacusprofundi ATCC 49239 chromosome 2, complete sequence	99.593	2.06e-122
LT_3	TRINITY_DN30626_c0_g1_i1	290	10	0	WP_014556134.1 S26 family signal peptidase [Haloquadratum walsbyi]	70.8	1.6e-31
LT_3	TRINITY_DN30653_c0_g1_i1	233	8	0
LT_3	TRINITY_DN30650_c0_g1_i1	204	7	0	PSQ38833.1 thioredoxin reductase [Halobacteriales archaeon SW_10_66_29]	55.4	2.4e-10
LT_3	TRINITY_DN30686_c0_g1_i1	216	7	0	ERG97969.1 Zn-dependent protease [Haloquadratum sp. J07HQX50]	98.5	1.6e-28
LT_3	TRINITY_DN30615_c0_g1_i1	321	9	0	WP_014555912.1 DUF262 domain-containing protein [Haloquadratum walsbyi]	85.9	8.9e-36	Haloquadratum walsbyi C23 complete genome	80.935	3.08e-52
LT_3	TRINITY_DN30618_c0_g1_i1	204	7	0	WP_144263486.1 hypothetical protein [Natronomonas sp. F16-60]	59.7	2.5e-07
LT_3	TRINITY_DN30601_c0_g1_i1	233	8	0	ERH07813.1 putative hydrolase/uncharacterized protein, coenzyme F420 biosynthesis associated [Halonotius sp. J07HN4]	98.7	2.4e-35	Halohasta litchfieldiae strain tADL chromosome, complete genome	78.713	7.96e-27
LT_3	TRINITY_DN30670_c0_g1_i1	427	24	0	ERH05030.1 Trimethylamine:corrinoid methyltransferase [Halorubrum sp. J07HR59]	97.9	7.1e-73
LT_3	TRINITY_DN30677_c0_g1_i1	247	11	0	ERG97134.1 hypothetical protein J07HQW2_03620 [Haloquadratum walsbyi J07HQW2]	98.8	4.3e-30
LT_3	TRINITY_DN30668_c0_g1_i1	294	7	0
LT_3	TRINITY_DN30647_c0_g1_i1	238	10	0	ERH04733.1 hypothetical protein J07HR59_00223 [Halorubrum sp. J07HR59]	87.2	7.3e-27
LT_3	TRINITY_DN30693_c0_g1_i1	205	4	0
LT_3	TRINITY_DN30612_c0_g1_i1	208	5	0	WP_143704770.1 NAD-dependent epimerase/dehydratase family protein [Haloquadratum walsbyi]	85.5	3.4e-28
LT_3	TRINITY_DN30624_c0_g1_i1	330	9	0	ERG92335.1 glycosyltransferase [Haloquadratum walsbyi J07HQW1]	97.4	1.7e-34
LT_3	TRINITY_DN30627_c0_g1_i1	329	8	0	ERH00343.1 spermidine/putrescine-binding periplasmic protein [Halonotius sp. J07HN6]	96.7	3.2e-41
LT_3	TRINITY_DN30609_c0_g1_i1	329	13	0	WP_114584578.1 ABC transporter substrate-binding protein [Haloplanus sp. CBA1113]	86.9	6.5e-50	Haloplanus sp. CBA1113 chromosome, complete genome	86.957	3.84e-96
LT_3	TRINITY_DN30660_c0_g1_i1	233	5	0	ERG89278.1 double-stranded beta-helix domain protein [halophilic archaeon J07HX5]	89.5	7.6e-21
LT_3	TRINITY_DN30611_c0_g1_i1	237	7	0	ERG97885.1 cytidylate kinase, putative, partial [Haloquadratum sp. J07HQX50]	98.7	3.1e-33
LT_3	TRINITY_DN30673_c0_g1_i1	297	10	0	WP_142860684.1 ABC transporter substrate-binding protein [Salinigranum sp. YJ-53]	94.9	1.9e-48
LT_3	TRINITY_DN30672_c0_g1_i1	269	11	0	GAX76512.1 hypothetical protein CEUSTIGMA_g3958.t1 [Chlamydomonas eustigma]	77.4	4.4e-28
LT_3	TRINITY_DN30648_c0_g1_i1	231	5	0	WP_092919216.1 MULTISPECIES: hypothetical protein [Halorubrum]	73.7	3.1e-30
LT_3	TRINITY_DN30698_c0_g1_i1	289	22	0				Desulfurobacterium thermolithotrophum DSM 11699, complete genome	100	2.26e-08
LT_3	TRINITY_DN30697_c0_g1_i1	217	4	0	ERH09400.1 protein-L-isoaspartate carboxylmethyltransferase [halophilic archaeon J07HX64]	94.7	3.8e-22
LT_3	TRINITY_DN30620_c0_g1_i1	211	10	0	EGQ40248.1 ABC-type multidrug transport system, permease component [Candidatus Nanosalinarum sp. J07AB56]	100	1.4e-26	Halorussus sp. RC-68 chromosome, complete genome	76.684	5.58e-18
LT_3	TRINITY_DN28823_c0_g1_i1	204	7	0	ESS10369.1 HEAT repeat protein [uncultured archaeon A07HR60]	100	2.6e-25
LT_3	TRINITY_DN28801_c0_g1_i1	433	24	0	ERG91396.1 putative hydrolase, CocE/nonD family [Haloquadratum walsbyi J07HQW1]	100	1.2e-80	Haloquadratum walsbyi DSM 16790 complete genome	92.558	1e-172
LT_3	TRINITY_DN28810_c0_g1_i1	412	36	0	ERG92240.1 PKD domain protein [Haloquadratum walsbyi J07HQW1]	74.3	1.8e-28
LT_3	TRINITY_DN28835_c0_g1_i1	324	31	0
LT_3	TRINITY_DN28829_c0_g1_i1	304	10	0	CBH24622.1 hypothetical protein SRM_01701 [Salinibacter ruber M8]	97.5	2.3e-25	Salinibacter ruber strain P18 chromosome, complete genome	84.354	2.82e-72
LT_3	TRINITY_DN28800_c0_g1_i1	210	4	0	PLX32288.1 isoprenyl transferase [Ignavibacteria bacterium]	60.3	2.6e-12
LT_3	TRINITY_DN28860_c0_g1_i1	302	8	0	WP_103424479.1 hypothetical protein [Salinigranum rubrum]	52	4.6e-18
LT_3	TRINITY_DN28806_c0_g1_i1	211	4	0	WP_128226373.1 extracellular solute-binding protein [Halobacteriaceae bacterium SHR40]	55.1	2.6e-12
LT_3	TRINITY_DN28838_c0_g1_i1	228	7	0
LT_3	TRINITY_DN28830_c0_g1_i1	505	29	0	ESS11631.1 halocyanin domain protein [uncultured archaeon A07HR60]	85.4	5.6e-69
LT_3	TRINITY_DN28834_c0_g1_i1	224	10	0	PSP57220.1 CBS domain-containing protein [Halobacteriales archaeon QH_7_66_36]	70.4	7.6e-18
LT_3	TRINITY_DN28864_c0_g1_i1	263	11	0	ERG94114.1 micrococcal nuclease [Haloquadratum walsbyi J07HQW2]	91.9	3.3e-36
LT_3	TRINITY_DN28812_c0_g1_i1	222	9	0	ERH03296.1 Sec-independent protein secretion pathway component TatC [Halorubrum sp. J07HR59]	100	6.2e-20
LT_3	TRINITY_DN28817_c0_g1_i1	234	10	0	PSQ63373.1 gfo/Idh/MocA family oxidoreductase [Halobacteriales archaeon SW_8_66_22]	84.2	8.8e-33
LT_3	TRINITY_DN28877_c0_g1_i1	245	9	0
LT_3	TRINITY_DN28854_c0_g1_i1	235	8	0	WP_081434286.1 class I SAM-dependent methyltransferase [Thioalkalivibrio sulfidiphilus]	44	4.4e-08
LT_3	TRINITY_DN28805_c0_g1_i1	466	15	0	ERG91531.1 putative exonuclease of the beta-lactamase fold involved in RNA processing [Haloquadratum walsbyi J07HQW1]	100	3.7e-83	Haloquadratum walsbyi DSM 16790 complete genome	86.353	8.9e-134
LT_3	TRINITY_DN28871_c0_g1_i1	218	6	0	ERG99562.1 putative bacitracin resistance protein [Haloquadratum sp. J07HQX50]	100	6e-28
LT_3	TRINITY_DN28833_c0_g1_i1	368	15	0	WP_119842673.1 aminomethyl-transferring glycine dehydrogenase [Salinibacter ruber]	97.5	5e-59	Salinibacter ruber DSM 13855, complete genome	94.837	5.13e-160
LT_3	TRINITY_DN28819_c0_g1_i1	285	9	0	PNW74741.1 hypothetical protein CHLRE_12g512000v5 [Chlamydomonas reinhardtii]	60	1.2e-23
LT_3	TRINITY_DN28804_c0_g1_i1	369	14	0
LT_3	TRINITY_DN28888_c0_g1_i1	631	36	0	WP_049985577.1 AAA family ATPase [Halobellus rufus]	71	4e-72
LT_3	TRINITY_DN28886_c0_g1_i1	222	12	0
LT_3	TRINITY_DN28820_c0_g1_i1	294	12	0	WP_127121514.1 radical SAM/Cys-rich domain protein [Cytophagaceae bacterium Ys]	70.3	3.8e-33	Flammeovirgaceae bacterium 311, complete genome	90.625	8.21e-13
LT_3	TRINITY_DN28861_c0_g1_i1	240	7	0
LT_3	TRINITY_DN28821_c0_g1_i1	202	12	0
LT_3	TRINITY_DN28845_c0_g1_i1	242	5	0	ESS10770.1 AAA ATPase domain protein [uncultured archaeon A07HR60]	82.5	3.2e-30
LT_3	TRINITY_DN28828_c0_g1_i1	633	36	0	ERG98495.1 hypothetical protein J07HQX50_02535, partial [Haloquadratum sp. J07HQX50]	99.4	5.8e-79
LT_3	TRINITY_DN28892_c0_g1_i1	373	17	0
LT_3	TRINITY_DN28882_c0_g1_i1	464	16	0	ERH07126.1 orc1/cdc6 family replication initiation protein [Halonotius sp. J07HN4]	98.7	1.1e-76	Haloprofundus sp. MHR1 chromosome, complete genome	83.761	4.39e-87
LT_3	TRINITY_DN28813_c0_g1_i1	205	13	0	WP_050051545.1 hypothetical protein [Halostagnicola sp. A56]	52.5	5.9e-09
LT_3	TRINITY_DN28846_c0_g1_i1	231	14	0	WP_014554915.1 restriction endonuclease [Haloquadratum walsbyi]	69.7	1.9e-24
LT_3	TRINITY_DN28811_c0_g1_i1	209	4	0	ESS06318.1 glucoamylase related glycosyl hydrolase [uncultured archaeon A07HB70]	100	4.7e-30	Halobellus limi strain CGMCC 1.10331 chromosome, complete genome	84.762	1.14e-49
LT_3	TRINITY_DN28824_c0_g1_i1	476	35	0	ESS10866.1 transcriptional regulator, ArsR family [uncultured archaeon A07HR60]	91.6	2.2e-62	Uncultured haloarchaeon clone fosmid eHwalsbyi 558 genomic sequence	91.358	2.3e-20
LT_3	TRINITY_DN28856_c0_g1_i1	437	26	0	WP_089804126.1 PGF-CTERM sorting domain-containing protein [Halogeometricum rufum]	37.3	7.4e-09
LT_3	TRINITY_DN28870_c0_g1_i1	285	8	0	ERH11231.1 PAS sensor histidine kinase [halophilic archaeon J07HX64]	92.6	9.7e-42
LT_3	TRINITY_DN28842_c0_g1_i1	220	7	0	ERH11120.1 hypothetical protein J07HX64_02900 [halophilic archaeon J07HX64]	54.8	1.8e-11
LT_3	TRINITY_DN28848_c0_g1_i1	233	7	0	ERG89472.1 putative N6-adenine-specific DNA methylase [halophilic archaeon J07HX5]	100	2.6e-21
LT_3	TRINITY_DN28816_c0_g1_i1	223	6	0
LT_3	TRINITY_DN28839_c0_g1_i1	313	7	0	PSP82640.1 ABC transporter ATP-binding protein [Halobacteriales archaeon QS_6_64_34]	91.3	6.4e-47	Micromonospora purpureochromogenes strain DSM 43821 genome assembly, chromosome: I	82.353	3.17e-12
LT_3	TRINITY_DN28836_c0_g1_i1	274	7	0
LT_3	TRINITY_DN28893_c0_g1_i1	364	10	0	ERG98345.1 Lhr-like helicase, partial [Haloquadratum sp. J07HQX50]	99.2	1.9e-58
LT_3	TRINITY_DN28831_c0_g1_i1	355	10	0	ERG99561.1 glycosyltransferase [Haloquadratum sp. J07HQX50]	94.9	7e-58
LT_3	TRINITY_DN28865_c0_g1_i1	321	11	0	ERH03431.1 imidazoleglycerol phosphate synthase, cyclase subunit [Halorubrum sp. J07HR59]	100	5.3e-20
LT_3	TRINITY_DN28852_c0_g1_i1	202	5	0	ESS11072.1 NADH:ubiquinone oxidoreductase subunit 1 (chain H), partial [uncultured archaeon A07HR60]	98.4	2.2e-24
LT_3	TRINITY_DN28872_c0_g1_i1	201	7	0
LT_3	TRINITY_DN28869_c0_g1_i1	223	7	0
LT_3	TRINITY_DN28875_c0_g1_i1	328	10	0	WP_008388351.1 mRNA 3'-end processing factor [Halogeometricum pallidum]	70.6	1.9e-41
LT_3	TRINITY_DN28899_c0_g1_i1	299	8	0	ERG88267.1 phosphomannomutase [halophilic archaeon J07HX5]	99	1.6e-47
LT_3	TRINITY_DN28858_c0_g1_i1	233	6	0	ESS07031.1 putative GTPase [uncultured archaeon A07HB70]	98.7	4.4e-37	Halophilic archaeon DL31, complete genome	84.135	5.98e-48
LT_3	TRINITY_DN28868_c0_g1_i1	447	16	0
LT_3	TRINITY_DN28878_c0_g1_i1	298	13	0	ERG93196.1 deoxyribose-phosphate aldolase [Haloquadratum walsbyi J07HQW1]	100	1.4e-48	Haloquadratum walsbyi DSM 16790 complete genome	83.643	2.16e-63
LT_3	TRINITY_DN28881_c0_g1_i1	211	7	0
LT_3	TRINITY_DN28818_c0_g1_i1	201	8	0	WP_103991207.1 glycosyltransferase family 2 protein [Halobellus limi]	67.7	2.4e-15
LT_3	TRINITY_DN28802_c0_g1_i1	307	15	0	ERG94807.1 NADH:ubiquinone oxidoreductase subunit 5 (chain L)/multisubunit Na+/H+ antiporter, MnhA subunit [Haloquadratum walsbyi J07HQW2]	99	8.2e-47	Haloquadratum walsbyi DSM 16790 complete genome	83.412	3.82e-46
LT_3	TRINITY_DN28897_c0_g1_i1	235	11	0	ESS10285.1 hypothetical protein A07HR60_02299 [uncultured archaeon A07HR60]	95	3.8e-12
LT_3	TRINITY_DN28807_c0_g1_i1	215	6	0	ESS12264.1 putative ring-cleavage extradiol dioxygenase [uncultured archaeon A07HR60]	93	3e-32
LT_3	TRINITY_DN28879_c0_g1_i1	216	4	0
LT_3	TRINITY_DN28809_c0_g1_i1	374	28	0	ERG94640.1 hypothetical protein J07HQW2_01076 [Haloquadratum walsbyi J07HQW2]	100	1.8e-56	Haloquadratum walsbyi DSM 16790 complete genome	81.126	7.79e-59
LT_3	TRINITY_DN28843_c0_g1_i1	1388	100	0	WP_015409180.1 site-specific DNA-methyltransferase [Natronomonas moolapensis]	80.8	2.1e-113
LT_3	TRINITY_DN28866_c0_g1_i1	320	16	0	ERG91163.1 hypothetical protein J07HQW1_01195 [Haloquadratum walsbyi J07HQW1]	97	2e-43
LT_3	TRINITY_DN28837_c0_g1_i1	443	22	0	ERG94491.1 Ca2+/Na+ antiporter [Haloquadratum walsbyi J07HQW2]	100	4.6e-67	Haloquadratum walsbyi DSM 16790 complete genome	86.23	1.41e-131
LT_3	TRINITY_DN28895_c0_g1_i1	228	10	0	WP_144263486.1 hypothetical protein [Natronomonas sp. F16-60]	69.9	3.9e-17
LT_3	TRINITY_DN28874_c0_g1_i1	296	18	0	ESS11212.1 hypothetical protein A07HR60_01929 [uncultured archaeon A07HR60]	100	1.3e-44
LT_3	TRINITY_DN28825_c0_g1_i1	277	6	0	ERG99996.1 hypothetical protein J07HQX50_01150 [Haloquadratum sp. J07HQX50]	100	5.5e-42
LT_3	TRINITY_DN28853_c0_g1_i1	243	7	0
LT_3	TRINITY_DN28844_c0_g1_i1	232	8	0	ERH01058.1 DNA gyrase, A subunit [Halonotius sp. J07HN6]	80.8	1.9e-19	Halorussus sp. RC-68 chromosome, complete genome	83.951	4.7e-34
LT_3	TRINITY_DN28841_c0_g1_i1	223	8	0
LT_3	TRINITY_DN28814_c0_g1_i1	288	14	0	PSQ61432.1 ABC transporter ATP-binding protein [Halobacteriales archaeon SW_9_67_25]	91.5	1.5e-42	Leifsonia xyli subsp. cynodontis DSM 46306, complete genome	73.93	4.79e-15
LT_3	TRINITY_DN28847_c0_g1_i1	298	10	0	ESS11410.1 aminomethyltransferase [uncultured archaeon A07HR60]	100	6.5e-49
LT_3	TRINITY_DN28884_c0_g1_i1	344	8	0	WP_049980836.1 ribonuclease J [Halolamina rubra]	75.4	3.7e-40
LT_3	TRINITY_DN28840_c0_g1_i1	219	7	0	ESS07476.1 small GTP-binding protein domain protein [uncultured archaeon A07HB70]	93.1	5e-30	Halapricum salinum strain CBA1105 chromosome, complete genome	82.488	7.28e-42
LT_3	TRINITY_DN28863_c0_g1_i1	360	9	0	ERH13646.1 hypothetical protein J07HB67_02689, partial [halophilic archaeon J07HB67]	97.5	1.9e-58
LT_3	TRINITY_DN28880_c0_g1_i1	417	10	0	WP_121817432.1 50S ribosomal protein L19e [Halostella sp. LT12]	64.1	7e-25
LT_3	TRINITY_DN28832_c0_g1_i1	201	4	0	ESS03467.1 ABC-type spermidine/putrescine transport system, permease component II, partial [uncultured archaeon A07HR67]	100	8.9e-26
LT_3	TRINITY_DN28891_c0_g1_i1	216	4	0	WP_089767313.1 geranylgeranyl reductase family protein [Halobellus clavatus]	88.9	6e-28	Halorubrum lacusprofundi ATCC 49239 chromosome 1, complete sequence	80.93	1.55e-38
LT_3	TRINITY_DN28803_c0_g1_i1	387	15	0	ESS11576.1 oxidoreductase molybdopterin binding protein [uncultured archaeon A07HR60]	70.8	2.8e-44
LT_3	TRINITY_DN28885_c0_g1_i1	266	10	0
LT_3	TRINITY_DN28822_c0_g1_i1	248	8	0	WP_079233158.1 hypothetical protein [Halolamina sp. CBA1230]	77.5	1.4e-25
LT_3	TRINITY_DN28896_c0_g1_i1	438	18	0	WP_058568540.1 hypothetical protein [Haloferax sp. SB3]	54.3	1.1e-33
LT_3	TRINITY_DN28827_c0_g1_i1	206	6	0	ESS11682.1 HDIG domain protein [uncultured archaeon A07HR60]	83.8	1.1e-23
LT_3	TRINITY_DN28855_c0_g1_i1	243	8	0	WP_121937774.1 alpha/beta hydrolase [Eilatimonas milleporae]	51.9	9.5e-06
LT_3	TRINITY_DN28894_c0_g1_i1	208	5	0
LT_3	TRINITY_DN28815_c0_g1_i1	246	19	0
LT_3	TRINITY_DN28898_c0_g1_i1	201	7	0
LT_3	TRINITY_DN28808_c0_g1_i1	257	106	0				Haloarcula sp. CBA1115, complete genome	81.013	3.14e-41
LT_3	TRINITY_DN28887_c0_g1_i1	722	37	0	PSQ26661.1 tricarboxylic transporter [Halobacteriales archaeon QS_8_65_32]	70.6	3e-84
LT_3	TRINITY_DN28857_c0_g1_i1	250	15	0	ERH04174.1 mismatch repair ATPase (MutS family) [Halorubrum sp. J07HR59]	77.7	1.5e-30
LT_3	TRINITY_DN28890_c0_g1_i1	399	17	0	ERG89844.1 glycine/D-amino acid oxidases (deaminating) [halophilic archaeon J07HX5]	98.5	8.1e-63
LT_3	TRINITY_DN28883_c0_g1_i1	205	5	0	WP_137196043.1 branched-chain amino acid ABC transporter permease [halophilic archaeon SHRA6]	74.6	9.7e-20
LT_3	TRINITY_DN28826_c0_g1_i1	211	8	0	OUW50571.1 molecular chaperone DnaK [bacterium TMED190]	77.6	1.8e-21	Azoarcus communis strain TSNA42 chromosome, complete genome	82.883	2.01e-17
LT_3	TRINITY_DN28859_c0_g1_i1	248	9	0
LT_3	TRINITY_DN28862_c0_g1_i1	250	8	0	ERG97791.1 chaperonin GroEL (HSP60 family), partial [Haloquadratum sp. J07HQX50]	100	2.2e-37
LT_3	TRINITY_DN28873_c0_g1_i1	491	38	0	AOH77161.1 alpha subunit of RNA polymerase (chloroplast) [Dunaliella salina]	97.1	1.3e-67	Dunaliella salina strain CCAP 19/18 chloroplast, complete genome	96.528	0
LT_3	TRINITY_DN28867_c0_g1_i1	490	17	0	WP_049986427.1 IS6 family transposase [Halobellus rufus]	84.3	2.2e-25	Halobellus limi strain CGMCC 1.10331 plasmid unnamed2, complete sequence	81.524	2.15e-90
LT_3	TRINITY_DN28850_c0_g1_i1	305	12	0
LT_3	TRINITY_DN28876_c0_g1_i1	259	11	0	ESS12807.1 short chain fatty acids transporter [uncultured archaeon A07HR60]	100	1.4e-39
LT_3	TRINITY_DN28851_c0_g1_i1	218	4	0
LT_3	TRINITY_DN31453_c0_g1_i1	435	20	0	ERG95962.1 putative GTPases (G3E family) [Haloquadratum walsbyi J07HQW2]	100	3.7e-69	Haloquadratum walsbyi DSM 16790 complete genome	84.029	6.66e-105
LT_3	TRINITY_DN31461_c0_g1_i1	241	6	0	WP_120082651.1 type I restriction endonuclease subunit R [Halonotius pteroides]	85	5.1e-36
LT_3	TRINITY_DN31472_c0_g1_i1	756	58	0	WP_121568257.1 adenylosuccinate synthase [Halobellus sp. Atlit-38R]	83.3	4.4e-118
LT_3	TRINITY_DN31498_c0_g1_i1	310	12	0	WP_011571452.1 ABC transporter substrate-binding protein [Haloquadratum walsbyi]	100	5.4e-46	Haloquadratum walsbyi DSM 16790 complete genome	99.677	7.1e-158
LT_3	TRINITY_DN31493_c0_g1_i1	210	6	0
LT_3	TRINITY_DN31463_c0_g1_i1	211	4	0	EGQ40908.1 hypothetical protein J07AB56_01540 [Candidatus Nanosalinarum sp. J07AB56]	97.1	1.7e-27
LT_3	TRINITY_DN31400_c0_g1_i1	202	6	0				Salinibacter ruber strain SP73 chromosome, complete genome	85.714	6.62e-42
LT_3	TRINITY_DN31496_c0_g1_i1	237	6	0	WP_079233279.1 ABC transporter ATP-binding protein [Halolamina sp. CBA1230]	75.6	1.5e-24	Halorubrum lacusprofundi ATCC 49239 chromosome 2, complete sequence	87.931	6.46e-08
LT_3	TRINITY_DN31447_c0_g1_i1	460	25	0	ESS11604.1 arsenite efflux ATP-binding protein ArsA [uncultured archaeon A07HR60]	99.3	7.9e-78	Halorubrum trapanicum DNA, complete genome, strain: CBA1232	79.596	1.58e-81
LT_3	TRINITY_DN31458_c0_g1_i1	406	16	0	PSP62949.1 cysteine protease [Halobacteriales archaeon QH_7_66_37]	78	4.3e-51
LT_3	TRINITY_DN31439_c0_g1_i1	220	6	0	ABI94007.1 mitochondrial glycerol-3-phosphate dehydrogenase [Dunaliella salina]	93.2	5e-30	Dunaliella salina mitochondrial glycerol-3-phosphate dehydrogenase mRNA, complete cds; nuclear gene for mitochondrial product	87.727	1.18e-64
LT_3	TRINITY_DN31474_c0_g1_i1	225	9	0	WP_011405071.1 heat-inducible transcription repressor HrcA [Salinibacter ruber]	92.7	6.3e-20	Salinibacter ruber strain P18 chromosome, complete genome	92.377	1.97e-82
LT_3	TRINITY_DN31482_c0_g1_i1	211	8	0
LT_3	TRINITY_DN31442_c0_g1_i1	454	20	0	AKY04232.1 major cell surface glycoprotein [uncultured haloarchaeon]	42.8	2e-12
LT_3	TRINITY_DN31483_c0_g1_i1	275	6	0
LT_3	TRINITY_DN31471_c0_g1_i1	233	9	0	WP_049938478.1 major cell surface glycoprotein [Haloarcula marismortui]	60.3	3.7e-15
LT_3	TRINITY_DN31494_c0_g1_i1	259	10	0	ESS11740.1 hypothetical protein A07HR60_01799 [uncultured archaeon A07HR60]	68.2	7.5e-17
LT_3	TRINITY_DN31425_c0_g1_i1	310	13	0	ERG91975.1 arylsulfatase A related enzyme, partial [Haloquadratum walsbyi J07HQW1]	100	4.2e-51
LT_3	TRINITY_DN31417_c0_g1_i1	534	296	0	ERH12418.1 anthranilate phosphoribosyltransferase [halophilic archaeon J07HB67]	98.8	1.2e-80	Halorubrum lacusprofundi ATCC 49239 chromosome 1, complete sequence	82.536	1.37e-112
LT_3	TRINITY_DN31460_c0_g1_i1	289	6	0	PSQ13567.1 acetyl-CoA synthetase, partial [Halobacteriales archaeon QS_8_69_73]	82.3	5.5e-37
LT_3	TRINITY_DN31464_c0_g1_i1	275	22	0	ERG90666.1 putative membrane-bound metal-dependent hydrolase (DUF457) [Haloquadratum walsbyi J07HQW1]	98.9	9.2e-42
LT_3	TRINITY_DN31456_c0_g1_i1	406	40	0	ESS11396.1 exoribonuclease R [uncultured archaeon A07HR60]	83.1	2.8e-55
LT_3	TRINITY_DN31405_c0_g1_i1	247	6	0	ABQ76136.1 probable cell surface adhesin [uncultured haloarchaeon]	51.4	2.5e-06
LT_3	TRINITY_DN31427_c0_g1_i1	244	8	0	WP_121922074.1 major cell surface glycoprotein [Haloplanus aerogenes]	60	2.3e-15
LT_3	TRINITY_DN31484_c0_g1_i1	252	9	0	ESS05629.1 TIGR01210 family protein [uncultured archaeon A07HB70]	100	1.7e-37	Uncultured prokaryote clone DeadSea1_IOBCFE001_01-F06-Rev genomic sequence	89.212	6.28e-78
LT_3	TRINITY_DN31480_c0_g1_i1	339	30	0	WP_144263304.1 AAA family ATPase [Natronomonas sp. F16-60]	92	1.1e-49
LT_3	TRINITY_DN31408_c0_g1_i1	223	8	0
LT_3	TRINITY_DN31412_c0_g1_i1	267	9	0	ERH07452.1 molecular chaperone [Halonotius sp. J07HN4]	96.6	1.7e-40
LT_3	TRINITY_DN31445_c0_g1_i1	270	11	0	ERH12388.1 hypothetical protein J07HB67_01406 [halophilic archaeon J07HB67]	75	1e-29	Halohasta litchfieldiae strain tADL chromosome, complete genome	74.82	3.42e-21
LT_3	TRINITY_DN31462_c0_g1_i1	286	9	0	ERG88372.1 uncharacterized protein, putative amidase [halophilic archaeon J07HX5]	96.8	2.5e-45	Haloplanus sp. CBA1113 chromosome, complete genome	89.423	1.01e-26
LT_3	TRINITY_DN31490_c0_g1_i1	208	9	0	ERG88833.1 acetylglutamate kinase [halophilic archaeon J07HX5]	95.6	4.6e-25
LT_3	TRINITY_DN31431_c0_g1_i1	212	9	0
LT_3	TRINITY_DN31401_c0_g1_i1	225	6	0	WP_048045242.1 inositol-3-phosphate synthase [Methanosarcina mazei]	63.9	3.2e-16
LT_3	TRINITY_DN31465_c0_g1_i1	265	8	0	WP_049933917.1 CoA-acylating methylmalonate-semialdehyde dehydrogenase [Halarchaeum acidiphilum]	81.6	1.2e-33
LT_3	TRINITY_DN31470_c0_g1_i1	224	9	0	WP_121570907.1 choice-of-anchor D domain-containing protein [Halobellus sp. Atlit-38R]	51.4	5.8e-10
LT_3	TRINITY_DN31441_c0_g1_i1	221	5	0
LT_3	TRINITY_DN31479_c0_g1_i1	429	20	0	WP_089697774.1 CDC48 family AAA ATPase [Halogranum gelatinilyticum]	55.7	6.1e-32
LT_3	TRINITY_DN31448_c0_g1_i1	230	169	0	ERH07568.1 NADH:ubiquinone oxidoreductase 49 kD subunit 7 [Halonotius sp. J07HN4]	98.6	4e-30	Halorubrum sp. PV6 chromosome, complete genome	85.577	2.1e-52
LT_3	TRINITY_DN31430_c0_g1_i1	681	80	0	ERG96057.1 hypothetical protein J07HQW2_02524 [Haloquadratum walsbyi J07HQW2]	95.6	2.2e-39
LT_3	TRINITY_DN31437_c0_g1_i1	270	11	0	ERG99115.1 dihydrodipicolinate synthase/N-acetylneuraminate lyase [Haloquadratum sp. J07HQX50]	100	6.6e-40
LT_3	TRINITY_DN31459_c0_g1_i1	308	25	0	ERG99045.1 ABC-type dipeptide/oligopeptide/nickel transport system, permease component [Haloquadratum sp. J07HQX50]	100	7.7e-45	Salinigranum rubrum strain GX10 chromosome, complete genome	76.144	2.34e-33
LT_3	TRINITY_DN31432_c0_g1_i1	340	23	0
LT_3	TRINITY_DN31435_c0_g1_i1	314	13	0	P27517.1 RecName: Full=Chlorophyll a-b binding protein of LHCII type I, chloroplastic; Short=CAB; Short=LHCP; Flags: Precursor	96.8	5.4e-46	D.tertiolecta 28.5-kDa LHCII apoprotein mRNA, complete cds	91.259	1.67e-104
LT_3	TRINITY_DN31404_c0_g1_i1	241	8	0	PSQ58470.1 hypothetical protein BRD23_06785 [Halobacteriales archaeon SW_9_67_25]	87.5	3.2e-30
LT_3	TRINITY_DN31467_c0_g1_i1	619	63	0	ERG99621.1 hypothetical protein J07HQX50_00768 [Haloquadratum sp. J07HQX50]	100	4.8e-70
LT_3	TRINITY_DN31423_c0_g1_i1	228	6	0	WP_015408128.1 halocyanin domain-containing protein [Natronomonas moolapensis]	82.9	7.5e-29	Natronomonas moolapensis 8.8.11 complete genome	89.091	1.22e-69
LT_3	TRINITY_DN31455_c0_g1_i1	263	10	0	ESS12879.1 hypothetical protein A07HR60_00112 [uncultured archaeon A07HR60]	69	3.4e-25
LT_3	TRINITY_DN31409_c0_g1_i1	250	8	0	ERG89134.1 acetyl/propionyl-CoA carboxylase, alpha subunit [halophilic archaeon J07HX5]	100	2.3e-15
LT_3	TRINITY_DN31414_c0_g1_i1	711	36	0	ERH00116.1 phenylalanyl-tRNA synthetase, beta subunit [Haloquadratum sp. J07HQX50]	100	9.2e-134
LT_3	TRINITY_DN31446_c0_g1_i1	256	10	0				Haloquadratum walsbyi C23 complete genome	88	4.04e-40
LT_3	TRINITY_DN31420_c0_g1_i1	272	6	0	WP_011404955.1 paraslipin [Salinibacter ruber]	98.9	3.4e-44	Salinibacter ruber strain P18 chromosome, complete genome	97.77	8.26e-127
LT_3	TRINITY_DN31416_c0_g1_i1	321	15	0	ESS11511.1 Chlor_Arch_YYY family domain protein [uncultured archaeon A07HR60]	87.5	8.7e-07
LT_3	TRINITY_DN31475_c0_g1_i1	329	16	0	ERH03546.1 penicilin amidase, partial [Halorubrum sp. J07HR59]	99.1	8.4e-58
LT_3	TRINITY_DN31421_c0_g1_i1	404	19	0	ERG90804.1 NADH dehydrogenase, FAD-containing subunit [Haloquadratum walsbyi J07HQW1]	99.2	6.1e-58
LT_3	TRINITY_DN31499_c0_g1_i1	218	4	0
LT_3	TRINITY_DN31468_c0_g1_i1	477	20	0	ERG95684.1 hypothetical protein J07HQW2_02144 [Haloquadratum walsbyi J07HQW2]	96.8	4.1e-61
LT_3	TRINITY_DN31422_c0_g1_i1	236	6	0	GAX75401.1 hypothetical protein CEUSTIGMA_g2845.t1 [Chlamydomonas eustigma]	73.1	4.1e-22
LT_3	TRINITY_DN31438_c0_g1_i1	287	11	0	ERG98578.1 K+ transport system, NAD-binding component [Haloquadratum sp. J07HQX50]	100	9.7e-34
LT_3	TRINITY_DN31466_c0_g1_i1	222	10	0	ERH11489.1 dihydroxy-acid dehydratase [halophilic archaeon J07HB67]	100	9.2e-32	Halovivax ruber XH-70, complete genome	85.909	5.57e-58
LT_3	TRINITY_DN31406_c0_g1_i1	214	5	0	ESS03240.1 adenylate kinase [uncultured archaeon A07HR67]	98.6	2e-31	Halorubrum sp. PV6 chromosome, complete genome	89.151	6.84e-67
LT_3	TRINITY_DN31495_c0_g1_i1	242	7	0	WP_049990213.1 Lrp/AsnC family transcriptional regulator [Halopiger salifodinae]	53.2	3.8e-15
LT_3	TRINITY_DN31481_c0_g1_i1	269	10	0
LT_3	TRINITY_DN31436_c0_g1_i1	341	11	0	WP_099256601.1 molybdopterin biosynthesis protein [Halorubrum persicum]	86.7	3.7e-48
LT_3	TRINITY_DN31488_c0_g1_i1	228	14	0	ESS12541.1 glucose-6-phosphate isomerase [uncultured archaeon A07HR60]	98.7	3.5e-34
LT_3	TRINITY_DN31452_c0_g1_i1	225	4	0
LT_3	TRINITY_DN31451_c0_g1_i1	217	10	0	ERH13128.1 uncharacterized protein conserved in archaea [halophilic archaeon J07HB67]	95.8	5.8e-31	Halorubrum ezzemoulense strain Fb21 chromosome, complete genome	81.132	7.26e-37
LT_3	TRINITY_DN31489_c0_g1_i1	269	68	0
LT_3	TRINITY_DN31454_c0_g1_i1	205	16	0	AKY04308.1 GLUG domain protein [uncultured haloarchaeon]	77.3	3e-21
LT_3	TRINITY_DN31478_c0_g1_i1	1140	123	0	YP_005089767.1 ycf1 gene product (chloroplast) [Dunaliella salina]	92.7	4e-163	Dunaliella tertiolecta hypothetical chloroplast RF1 (ycf1) mRNA, partial cds; plastid	97.014	0
LT_3	TRINITY_DN31476_c0_g1_i1	309	18	0	WP_103021552.1 signal recognition particle protein [Salinibacter altiplanensis]	98	2.4e-46	Salinibacter ruber M8 chromosome, complete genome	94.822	2.64e-132
LT_3	TRINITY_DN31418_c0_g1_i1	204	4	0	AKY04369.1 hypothetical protein [uncultured haloarchaeon]	57.4	4e-13
LT_3	TRINITY_DN31457_c0_g1_i1	452	22	0	ESS12545.1 preprotein translocase subunit SecD [uncultured archaeon A07HR60]	100	5.2e-74
LT_3	TRINITY_DN31402_c0_g1_i1	298	34	0
LT_3	TRINITY_DN31450_c0_g1_i1	238	324	0
LT_3	TRINITY_DN31491_c0_g1_i1	235	10	0	WP_103016818.1 hypothetical protein [Salinibacter ruber]	97.2	1.2e-10	Salinibacter ruber strain ST67 genome	97.021	2.58e-106
LT_3	TRINITY_DN31485_c0_g1_i1	325	19	0	ERG94559.1 tRNA(1-methyladenosine) methyltransferase related protein [Haloquadratum walsbyi J07HQW2]	100	3.8e-50
LT_3	TRINITY_DN31440_c0_g1_i1	286	17	0	PSQ35334.1 MarR family transcriptional regulator [Halobacteriales archaeon SW_10_66_29]	73.1	1.1e-29
LT_3	TRINITY_DN31426_c0_g1_i1	449	15	0
LT_3	TRINITY_DN31419_c0_g1_i1	203	6	0	ESS12305.1 hypothetical protein A07HR60_00849 [uncultured archaeon A07HR60]	95.5	8.6e-29
LT_3	TRINITY_DN31413_c0_g1_i1	389	18	0	WP_092693575.1 hypothetical protein [Halorientalis regularis]	36.7	6.8e-06
LT_3	TRINITY_DN31444_c0_g1_i1	301	8	0	ERG89872.1 hypothetical protein J07HX5_02044 [halophilic archaeon J07HX5]	100	1.6e-47
LT_3	TRINITY_DN31486_c0_g1_i1	244	5	0	ERH11201.1 ABC-type branched-chain amino acid transport system, ATPase component [halophilic archaeon J07HX64]	97.5	4e-36	Halophilic archaeon DL31, complete genome	82.143	3.96e-15
LT_3	TRINITY_DN31487_c0_g1_i1	274	7	0
LT_3	TRINITY_DN31403_c0_g1_i1	264	13	0	ERG99358.1 putative glycerate kinase, partial [Haloquadratum sp. J07HQX50]	100	1.6e-22
LT_3	TRINITY_DN31443_c0_g1_i1	236	10	0	ERH08514.1 cytochrome c biogenesis protein [halophilic archaeon J07HX64]	100	8.3e-07
LT_3	TRINITY_DN31434_c0_g1_i1	203	6	0	WP_112077930.1 PGF-CTERM sorting domain-containing protein [Halorubrum sp. 48-1-W]	58.3	4e-10
LT_3	TRINITY_DN31477_c0_g1_i1	248	11	0
LT_3	TRINITY_DN31492_c0_g1_i1	554	26	0	ERG98770.1 arylsulfatase A related enzyme [Haloquadratum sp. J07HQX50]	100	1.5e-102
LT_3	TRINITY_DN31497_c0_g1_i1	225	12	0	WP_138007623.1 lycopene cyclase domain-containing protein [Haloferacaceae archaeon N1521]	67.6	1.9e-24
LT_3	TRINITY_DN31428_c0_g1_i1	230	19	0	ERH08333.1 Zn-ribbon containing protein (DUF2072) [halophilic archaeon J07HX64]	48.7	1.8e-06
LT_3	TRINITY_DN31429_c0_g1_i1	203	16	0	WP_011402827.1 DUF177 domain-containing protein [Salinibacter ruber]	94	6.2e-27	Salinibacter ruber strain M1 chromosome, complete genome	93.564	4.9e-78
LT_3	TRINITY_DN31469_c0_g1_i1	210	9	0	PSP95756.1 dihydroxy-acid dehydratase [Halobacteriales archaeon QS_4_62_28]	98.6	1.5e-31	Halopiger xanaduensis SH-6, complete genome	90.865	2.39e-71
LT_3	TRINITY_DN31424_c0_g1_i1	367	22	0	ERG93180.1 nicotinate-nucleotide pyrophosphorylase [Haloquadratum walsbyi J07HQW1]	99.2	1.5e-55	Haloquadratum walsbyi C23 complete genome	97.548	3.87e-176
LT_3	TRINITY_DN31407_c0_g1_i1	293	10	0	WP_090706938.1 peptidylprolyl isomerase [Pedobacter ruber]	44.8	3e-14
LT_3	TRINITY_DN31411_c0_g1_i1	560	32	0	ESS11646.1 hypothetical protein A07HR60_01703 [uncultured archaeon A07HR60]	96.7	4.6e-72
LT_3	TRINITY_DN31415_c0_g1_i1	235	8	0	ERG99191.1 putative translation factor pelota [Haloquadratum sp. J07HQX50]	100	7.9e-34
LT_3	TRINITY_DN31473_c0_g1_i1	218	4	0	WP_129115973.1 MULTISPECIES: formate transporter [unclassified Haloferacaceae]	77.1	1.9e-18
LT_3	TRINITY_DN31433_c0_g1_i1	374	21	0	WP_089777823.1 anaerobic glycerol-3-phosphate dehydrogenase subunit A [Haloferax massiliensis]	91.1	5.4e-61	Halobacterium hubeiense strain JI20-1 genome assembly, chromosome: I	78.729	7.79e-59
LT_3	TRINITY_DN14933_c0_g1_i1	227	8	0	ESS06362.1 phenylalanyl-tRNA synthetase beta subunit [uncultured archaeon A07HB70]	88	7.4e-29	Halorubrum sp. PV6 chromosome, complete genome	80.804	1.64e-38
LT_3	TRINITY_DN14902_c0_g1_i1	247	10	0	ERH07873.1 glutamyl-tRNA synthetase family protein [Halonotius sp. J07HN4]	93.8	8.6e-39	Haloplanus sp. CBA1113 chromosome, complete genome	85.425	1.35e-64
LT_3	TRINITY_DN14985_c0_g1_i1	212	12	0	ESS05286.1 PAS sensor histidine kinase [uncultured archaeon A07HB70]	79.1	4.5e-20
LT_3	TRINITY_DN14973_c1_g1_i1	226	12	0	ERH03616.1 hypothetical protein J07HR59_00733 [Halorubrum sp. J07HR59]	65.7	2.3e-14
LT_3	TRINITY_DN14965_c0_g1_i1	355	18	0
LT_3	TRINITY_DN14949_c0_g1_i1	271	14	0	ERH09135.1 hypothetical protein J07HX64_00887 [halophilic archaeon J07HX64]	98.9	1.2e-41	Halorussus sp. RC-68 chromosome, complete genome	76.891	3.41e-26
LT_3	TRINITY_DN14994_c0_g1_i1	271	44	0	PSQ58404.1 hypothetical protein BRD18_05670 [Halobacteriales archaeon SW_7_71_33]	88	5.9e-33	Natronolimnobius aegyptiacus strain JW/NM-HA 15 chromosome, complete genome	79.231	5.79e-14
LT_3	TRINITY_DN14980_c0_g1_i1	239	8	0	ESS13031.1 peptidyl-prolyl cis-trans isomerase (rotamase) - cyclophilin family [uncultured archaeon A07HR60]	82.4	5.6e-19
LT_3	TRINITY_DN14980_c0_g1_i2	239	13	0	ESS13031.1 peptidyl-prolyl cis-trans isomerase (rotamase) - cyclophilin family [uncultured archaeon A07HR60]	89.7	3.3e-27
LT_3	TRINITY_DN14912_c0_g1_i1	578	31	0	ERH10919.1 hypothetical protein J07HX64_02698 [halophilic archaeon J07HX64]	100	1.7e-69	Halapricum salinum strain CBA1105 chromosome, complete genome	77.47	7.75e-31
LT_3	TRINITY_DN14990_c0_g1_i1	721	42	0	PSP49385.1 hypothetical protein BRC75_03845 [Halobacteriales archaeon QH_7_69_31]	41.3	2.4e-20
LT_3	TRINITY_DN14954_c0_g1_i1	259	1110	0	WP_103019995.1 phenylalanine 4-monooxygenase [Salinibacter altiplanensis]	95.7	4.5e-30	Salinibacter ruber strain ST67 genome	93.78	8.33e-82
LT_3	TRINITY_DN14968_c0_g1_i1	524	56	0	ERH03388.1 putative PD1-like DNA-binding protein [Halorubrum sp. J07HR59]	89.9	4.9e-68
LT_3	TRINITY_DN14956_c0_g1_i1	832	60	0	ESS12464.1 L-threonine ammonia-lyase [uncultured archaeon A07HR60]	99.6	4.7e-121	Halorussus sp. ZS-3 chromosome, complete genome	73.387	3.08e-51
LT_3	TRINITY_DN14992_c0_g1_i1	298	17	0
LT_3	TRINITY_DN14907_c0_g1_i1	408	15	0	ERH08991.1 hypothetical protein J07HX64_00743 [halophilic archaeon J07HX64]	100	2.3e-65
LT_3	TRINITY_DN14967_c0_g1_i1	438	30	0	WP_073307295.1 aminodeoxychorismate/anthranilate synthase component II [Halobaculum gomorrense]	79.5	4.2e-52	Halorubrum ezzemoulense strain Fb21 chromosome, complete genome	82.051	1.16e-82
LT_3	TRINITY_DN14915_c0_g1_i1	243	7	0	ERG98296.1 dihydropteroate synthase [Haloquadratum sp. J07HQX50]	100	2.1e-37
LT_3	TRINITY_DN14972_c0_g1_i1	245	9	0	ERH07547.1 malic enzyme [Halonotius sp. J07HN4]	97.5	8.8e-36
LT_3	TRINITY_DN14953_c0_g1_i1	215	6	0	ESS12121.1 putative ATPase involved in replication control, Cdc46/Mcm family [uncultured archaeon A07HR60]	95.8	1.4e-29
LT_3	TRINITY_DN14995_c0_g1_i1	1202	60	0	WP_144922292.1 hypothetical protein [Halorubrum salsamenti]	58	1e-129
LT_3	TRINITY_DN14951_c0_g1_i1	205	6	0	ERH00062.1 IMP cyclohydrolase [Haloquadratum sp. J07HQX50]	98.5	1.8e-29
LT_3	TRINITY_DN14910_c0_g1_i1	443	21	0	ESS09169.1 2-oxoacid:acceptor oxidoreductase, alpha subunit [uncultured archaeon A07HN63]	91.2	8.1e-72	Halopiger xanaduensis SH-6, complete genome	76.554	9.57e-44
LT_3	TRINITY_DN14925_c0_g1_i1	414	19	0	ESS12669.1 glutaredoxin-related protein [uncultured archaeon A07HR60]	92.9	5.7e-27	Haloterrigena daqingensis strain JX313, complete genome	78.065	2.58e-14
LT_3	TRINITY_DN14919_c0_g1_i1	387	18	0	ERG88348.1 hypothetical protein J07HX5_00492 [halophilic archaeon J07HX5]	98.9	8.2e-44
LT_3	TRINITY_DN14999_c0_g1_i1	313	14	0	ERH03792.1 3-methyl-2-oxobutanoate hydroxymethyltransferase [Halorubrum sp. J07HR59]	99	3.4e-48
LT_3	TRINITY_DN14939_c0_g1_i1	329	10	0	ELZ48777.1 nuclease [Halorubrum californiensis DSM 19288]	46.7	1.7e-13
LT_3	TRINITY_DN14952_c0_g1_i1	379	35	0	WP_008388144.1 fumarylacetoacetate hydrolase family protein [Halogeometricum pallidum]	78.6	2.7e-39
LT_3	TRINITY_DN14971_c0_g1_i1	246	11	0	ERH09624.1 isopropylmalate/homocitrate/citramalate synthase [halophilic archaeon J07HX64]	98.3	1.8e-07
LT_3	TRINITY_DN14903_c0_g1_i1	235	11	0	PSQ60662.1 DNA repair and recombination protein RadB [Halobacteriales archaeon SW_7_71_33]	80.8	2.6e-24
LT_3	TRINITY_DN14959_c0_g1_i1	289	25	0	ERH10027.1 PAS sensor histidine kinase [halophilic archaeon J07HX64]	99	4.1e-48
LT_3	TRINITY_DN14979_c0_g1_i1	269	12	0	ERG95202.1 hypothetical protein J07HQW2_01651 [Haloquadratum walsbyi J07HQW2]	97.4	2.4e-34	Haloquadratum walsbyi C23 complete genome	95.896	6.4e-118
LT_3	TRINITY_DN14979_c0_g1_i2	378	25	0	ERG95202.1 hypothetical protein J07HQW2_01651 [Haloquadratum walsbyi J07HQW2]	96.5	3.8e-54	Haloquadratum walsbyi C23 complete genome	92.573	5.36e-150
LT_3	TRINITY_DN14957_c0_g1_i1	295	8	0	ESS12763.1 diphosphomevalonate decarboxylase, partial [uncultured archaeon A07HR60]	96.9	1.2e-42	Halohasta litchfieldiae strain tADL chromosome, complete genome	77.122	2.23e-33
LT_3	TRINITY_DN14957_c0_g1_i2	527	21	0	ESS12763.1 diphosphomevalonate decarboxylase, partial [uncultured archaeon A07HR60]	98.9	1.5e-88	Halohasta litchfieldiae strain tADL chromosome, complete genome	77.574	2.51e-35
LT_3	TRINITY_DN14989_c0_g1_i1	422	26	0	PSQ61405.1 hypothetical protein BRD21_09715, partial [Halobacteriales archaeon SW_8_66_22]	54.4	6.7e-07
LT_3	TRINITY_DN14991_c0_g1_i1	232	16	0	ERH13083.1 Xaa-pro aminopeptidase, partial [halophilic archaeon J07HB67]	96.1	1.7e-33	Halobacterium hubeiense strain JI20-1 genome assembly, chromosome: I	78.226	1.35e-09
LT_3	TRINITY_DN14991_c1_g1_i1	231	8	0	ERH13083.1 Xaa-pro aminopeptidase, partial [halophilic archaeon J07HB67]	97.4	7.8e-34	Halapricum salinum strain CBA1105 chromosome, complete genome	85.106	1.03e-15
LT_3	TRINITY_DN14986_c0_g1_i1	219	16	0	ESS12048.1 hypothetical protein A07HR60_00986 [uncultured archaeon A07HR60]	100	7.2e-29
LT_3	TRINITY_DN14986_c1_g1_i1	510	30	0	ESS12048.1 hypothetical protein A07HR60_00986 [uncultured archaeon A07HR60]	87.8	1.6e-18
LT_3	TRINITY_DN14978_c0_g1_i1	242	15	0
LT_3	TRINITY_DN14970_c0_g1_i1	359	22	0	WP_118841427.1 ATP-dependent Clp protease proteolytic subunit [Salinibacter ruber]	95.3	4.4e-52	Salinibacter ruber strain SP38 chromosome, complete genome	93.333	1.1e-146
LT_3	TRINITY_DN14961_c0_g1_i1	278	25	0	PSQ05215.1 ATP synthase subunit A [Halobacteriales archaeon QS_6_71_20]	79.1	5.5e-34	Halorubrum sp. PV6 chromosome, complete genome	82.609	7.6e-23
LT_3	TRINITY_DN14962_c0_g1_i1	363	11	0
LT_3	TRINITY_DN14962_c0_g2_i1	406	22	0	ERH10956.1 leucyl-tRNA synthetase [halophilic archaeon J07HX64]	99	3.3e-51
LT_3	TRINITY_DN14982_c0_g1_i1	264	20	0	ERG93862.1 hypothetical protein J07HQW2_00296 [Haloquadratum walsbyi J07HQW2]	98.5	2.6e-25
LT_3	TRINITY_DN14987_c0_g1_i1	514	40	0	ERG89502.1 PGF-CTERM archaeal protein-sorting signal [halophilic archaeon J07HX5]	91.4	1.8e-46
LT_3	TRINITY_DN14976_c0_g1_i1	310	40	0	WP_049992769.1 twin-arginine translocase TatA/TatE family subunit [Halapricum salinum]	85	5.6e-19	Halobacterium sp. NRC-1, complete genome	84.8	5.14e-25
LT_3	TRINITY_DN14976_c0_g2_i1	285	20	0	WP_049992769.1 twin-arginine translocase TatA/TatE family subunit [Halapricum salinum]	83.6	1.4e-16	Natrialba magadii ATCC 43099, complete genome	80.982	4.67e-25
LT_3	TRINITY_DN14935_c0_g1_i1	783	44	0	WP_077205969.1 hypothetical protein [Halorientalis sp. IM1011]	60.9	7.4e-52
LT_3	TRINITY_DN14988_c0_g1_i1	524	60	0	ERH03465.1 hypothetical protein J07HR59_00579, partial [Halorubrum sp. J07HR59]	95.8	2.4e-54
LT_3	TRINITY_DN14901_c0_g1_i1	351	11	0	ESS12195.1 hypothetical protein A07HR60_01135 [uncultured archaeon A07HR60]	92.3	1.1e-55
LT_3	TRINITY_DN14974_c0_g1_i1	533	34	0	PSQ24433.1 alcohol dehydrogenase [Halobacteriales archaeon QS_8_65_32]	85.2	3.1e-78
LT_3	TRINITY_DN14924_c0_g1_i1	539	34	0	WP_095635927.1 GAF domain-containing sensor histidine kinase [Halorubrum sp. WN019]	61.7	7.1e-54
LT_3	TRINITY_DN14938_c0_g1_i1	277	10	0	WP_049912039.1 PD-(D/E)XK nuclease family protein [Halorubrum kocurii]	42.7	5.7e-07
LT_3	TRINITY_DN14909_c0_g1_i1	395	7573	0	ESS11437.1 Double zinc ribbon [uncultured archaeon A07HR60]	49.2	6.4e-20
LT_3	TRINITY_DN14983_c0_g1_i1	418	38	0	WP_135805750.1 aldehyde dehydrogenase family protein [Halorussus sp. LYG-36]	64.2	1.4e-41
LT_3	TRINITY_DN14983_c0_g2_i1	224	10	0	WP_132057825.1 aldehyde dehydrogenase family protein [Halorussus amylolyticus]	68.9	3.6e-20
LT_3	TRINITY_DN14981_c0_g1_i1	239	13	0
LT_3	TRINITY_DN14969_c0_g1_i1	447	36	0	WP_143704786.1 major cell surface glycoprotein [Haloquadratum walsbyi]	51.4	1.1e-31
LT_3	TRINITY_DN33182_c0_g1_i1	248	12	0	WP_006673270.1 carboxypeptidase M32 [Halobiforma nitratireducens]	62.5	6e-16
LT_3	TRINITY_DN33139_c0_g1_i1	228	12	0
LT_3	TRINITY_DN33105_c0_g1_i1	261	9	0
LT_3	TRINITY_DN33181_c0_g1_i1	240	11	0	ERH11515.1 putative metal-dependent hydrolase [halophilic archaeon J07HB67]	82.5	6.5e-31
LT_3	TRINITY_DN33164_c0_g1_i1	279	6	0	ERH00133.1 universal stress protein UspA related nucleotide-binding protein [Haloquadratum sp. J07HQX50]	98.9	1.6e-41
LT_3	TRINITY_DN33104_c0_g1_i1	231	8	0	WP_099255761.1 DegT/DnrJ/EryC1/StrS family aminotransferase [Halorubrum persicum]	85.3	6.2e-31
LT_3	TRINITY_DN33113_c0_g1_i1	221	4	0	WP_121564026.1 MULTISPECIES: DUF499 domain-containing protein [unclassified Halorubrum]	93.2	1.6e-31
LT_3	TRINITY_DN33134_c0_g1_i1	273	170	0
LT_3	TRINITY_DN33177_c0_g1_i1	212	5	0
LT_3	TRINITY_DN33100_c0_g1_i1	224	4	0	PSP84468.1 RNA-processing protein [Halobacteriales archaeon QS_6_64_34]	87.8	1.3e-12	Halopenitus persicus DNA, complete genome, strain: CBA1233	89.706	6e-13
LT_3	TRINITY_DN33114_c0_g1_i1	363	25	0	WP_119821752.1 aminopeptidase [archaeon AArc-Sl]	68.9	1.8e-37
LT_3	TRINITY_DN33153_c0_g1_i1	241	6	0
LT_3	TRINITY_DN33197_c0_g1_i1	255	10	0
LT_3	TRINITY_DN33188_c0_g1_i1	254	7	0	WP_137276594.1 AzlC family ABC transporter permease [Natronomonas sp. F20-122]	57.1	2.8e-16
LT_3	TRINITY_DN33150_c0_g1_i1	221	6	0	WP_103993118.1 hypothetical protein [Halobellus limi]	53.4	2.7e-15
LT_3	TRINITY_DN33111_c0_g1_i1	202	8	0
LT_3	TRINITY_DN33170_c0_g1_i1	237	11	0	WP_014556339.1 oligosaccharyl transferase, archaeosortase A system-associated [Haloquadratum walsbyi]	93.6	9.2e-38	Haloquadratum walsbyi DSM 16790 complete genome	90.295	9.72e-81
LT_3	TRINITY_DN33192_c0_g1_i1	212	6	0	ERH11936.1 hypothetical protein J07HB67_00947 [halophilic archaeon J07HB67]	94.7	4.8e-14
LT_3	TRINITY_DN33167_c0_g1_i1	397	12	0
LT_3	TRINITY_DN33118_c0_g1_i1	256	7	0	WP_121742224.1 ABC transporter permease [Halobacteriaceae archaeon SHR37]	81.2	5.8e-30
LT_3	TRINITY_DN33107_c0_g1_i1	203	5	0	ESS05696.1 putative oxidoreductase (related to aryl-alcohol dehydrogenase) [uncultured archaeon A07HB70]	98.5	3.3e-28
LT_3	TRINITY_DN33158_c0_g1_i1	243	9	0
LT_3	TRINITY_DN33187_c0_g1_i1	313	836	0
LT_3	TRINITY_DN33155_c0_g1_i1	217	4	0	WP_008388150.1 acyl-CoA/acyl-ACP dehydrogenase [Halogeometricum pallidum]	87.5	9.3e-29
LT_3	TRINITY_DN33165_c0_g1_i1	223	7	0	ERG97962.1 isoleucyl-tRNA synthetase [Haloquadratum sp. J07HQX50]	100	2e-34
LT_3	TRINITY_DN33198_c0_g1_i1	326	18	0
LT_3	TRINITY_DN33186_c0_g1_i1	213	4	0
LT_3	TRINITY_DN33116_c0_g1_i1	227	10	0	WP_149785593.1 gamma-glutamylcyclotransferase [Halorubrum aquaticum]	65.1	6.1e-07
LT_3	TRINITY_DN33149_c0_g1_i1	325	7	0
LT_3	TRINITY_DN33140_c0_g1_i1	275	36	0
LT_3	TRINITY_DN33168_c0_g1_i1	218	6	0	ERG96207.1 FAD dependent oxidoreductase [Haloquadratum walsbyi J07HQW2]	100	1.9e-34
LT_3	TRINITY_DN33115_c0_g1_i1	239	6	0	ESS06420.1 PGF-CTERM archaeal protein-sorting signal [uncultured archaeon A07HB70]	63.5	6.4e-15
LT_3	TRINITY_DN33108_c0_g1_i1	225	6	0
LT_3	TRINITY_DN33191_c0_g1_i1	202	8	0
LT_3	TRINITY_DN33129_c0_g1_i1	356	11	0	WP_058992818.1 PQQ-binding-like beta-propeller repeat protein [Haloarcula sp. CBA1127]	68.1	1.1e-37
LT_3	TRINITY_DN33193_c0_g1_i1	254	6	0	PSP29230.1 50S ribosomal protein L37e [Halobacteriales archaeon QH_2_65_14]	83.9	2.7e-19
LT_3	TRINITY_DN33196_c0_g1_i1	284	7	0	PSP95445.1 cyclase family protein [Halobacteriales archaeon QS_4_62_28]	66	4.8e-09
LT_3	TRINITY_DN33128_c0_g1_i1	305	12	0	ESS10612.1 asparagine synthase (glutamine-hydrolyzing) [uncultured archaeon A07HR60]	98	1e-49
LT_3	TRINITY_DN33130_c0_g1_i1	355	12	0	ERG99808.1 glyceraldehyde-3-phosphate dehydrogenase, type II [Haloquadratum sp. J07HQX50]	100	2.7e-62
LT_3	TRINITY_DN33172_c0_g1_i1	333	30	0	ERH04677.1 hypothetical protein J07HR59_01814 [Halorubrum sp. J07HR59]	98.1	7e-52
LT_3	TRINITY_DN33190_c0_g1_i1	235	6	0
LT_3	TRINITY_DN33180_c0_g1_i1	213	4	0
LT_3	TRINITY_DN33189_c0_g1_i1	287	6	0	ESS06952.1 putative anaerobic dehydrogenase, partial [uncultured archaeon A07HB70]	98.9	1.7e-46	Natronococcus occultus SP4, complete genome	80.952	9.91e-42
LT_3	TRINITY_DN33112_c0_g1_i1	327	10	0	ERH10015.1 PAS sensor histidine kinase [halophilic archaeon J07HX64]	100	2.5e-54
LT_3	TRINITY_DN33194_c0_g1_i1	275	17	0	WP_012795280.1 hypothetical protein [Halorhabdus utahensis]	41.9	1.5e-07
LT_3	TRINITY_DN33110_c0_g1_i1	317	12	0	WP_152529804.1 hypothetical protein [Candidatus Halobonum tyrrellensis]	55.6	1.5e-19
LT_3	TRINITY_DN33132_c0_g1_i1	258	6	0
LT_3	TRINITY_DN33137_c0_g1_i1	208	105	0	PSQ09339.1 lysine--tRNA ligase [Halobacteriales archaeon QS_5_68_33]	50.8	1.6e-06
LT_3	TRINITY_DN33127_c0_g1_i1	274	6	0	ERG88165.1 DNA modification methylase [halophilic archaeon J07HX5]	100	6e-33
LT_3	TRINITY_DN33159_c0_g1_i1	220	6	0	ESS11741.1 PGF-CTERM archaeal protein-sorting signal [uncultured archaeon A07HR60]	52.2	1.8e-08
LT_3	TRINITY_DN33120_c0_g1_i1	205	6	0	ESS12547.1 RNase HII [uncultured archaeon A07HR60]	100	3.1e-26
LT_3	TRINITY_DN33161_c0_g1_i1	328	9	0	WP_129070803.1 metal-dependent transcriptional regulator [Halorientalis sp. F13-25]	83.5	1.1e-28	Halomicrobium mukohataei DSM 12286, complete genome	81.731	2.49e-38
LT_3	TRINITY_DN33151_c0_g1_i1	238	6	0	ESS03287.1 TIGR00725 family protein [uncultured archaeon A07HR67]	100	2.1e-34	Halorubrum trapanicum DNA, complete genome, strain: CBA1232	84.167	1.01e-55
LT_3	TRINITY_DN33109_c0_g1_i1	213	6	0	ERH11440.1 RNase P/RNase MRP subunit p30, partial [halophilic archaeon J07HB67]	100	1.3e-30
LT_3	TRINITY_DN33126_c0_g1_i1	225	4	0
LT_3	TRINITY_DN33138_c0_g1_i1	276	6	0	WP_139198294.1 IS200/IS605 family element transposase accessory protein TnpB, partial [Haloferax larsenii]	93.4	2.5e-42	Halophilic archaeon DL31, complete genome	84.364	7.07e-68
LT_3	TRINITY_DN33174_c0_g1_i1	245	5	0	WP_049983030.1 intein-containing adenosylcobalamin-dependent ribonucleoside-diphosphate reductase [Halorubrum sp. BV1]	85.2	1.2e-27
LT_3	TRINITY_DN33163_c0_g1_i1	282	8	0
LT_3	TRINITY_DN33152_c0_g1_i1	217	4	0	WP_136361763.1 DUF499 domain-containing protein [Halobacterium salinarum]	51.5	1.2e-12
LT_3	TRINITY_DN33136_c0_g1_i1	224	8	0
LT_3	TRINITY_DN33147_c0_g1_i1	224	4	0	EGQ42876.1 OB-fold nucleic acid binding domain family protein [Candidatus Nanosalina sp. J07AB43]	100	3.2e-32
LT_3	TRINITY_DN33101_c0_g1_i1	336	15	0	WP_011571840.1 winged helix-turn-helix transcriptional regulator [Haloquadratum walsbyi]	100	3.3e-41	Haloquadratum walsbyi DSM 16790 complete genome	99.69	4.61e-165
LT_3	TRINITY_DN33176_c0_g1_i1	284	32	0	PSP54040.1 ABC transporter ATP-binding protein, partial [Halobacteriales archaeon QH_3_68_24]	72.7	1.8e-08
LT_3	TRINITY_DN33173_c0_g1_i1	223	9	0
LT_3	TRINITY_DN33154_c0_g1_i1	247	7	0	WP_137684997.1 protein kinase [Haloarcula sp. MD-130]	51.2	3.1e-12
LT_3	TRINITY_DN33184_c0_g1_i1	254	8	0	ESS12888.1 cytosine deaminase related metal-dependent hydrolase [uncultured archaeon A07HR60]	98.8	1.4e-39
LT_3	TRINITY_DN33148_c0_g1_i1	236	12	0	CAJ52323.1 ABC-type transport system permease protein (probable substrate branched-chain amino acids) [Haloquadratum walsbyi DSM 16790]	98.7	1.4e-33	Haloquadratum walsbyi DSM 16790 complete genome	99.153	3.31e-115
LT_3	TRINITY_DN33119_c0_g1_i1	214	13	0
LT_3	TRINITY_DN33162_c0_g1_i1	281	6	0	ERH11723.1 galactokinase, partial [halophilic archaeon J07HB67]	95.7	1e-40
LT_3	TRINITY_DN33122_c0_g1_i1	320	1479	0	ESS12689.1 glutamine amidotransferase of anthranilate synthase or aminodeoxychorismate synthase [uncultured archaeon A07HR60]	87.5	3.1e-41	Cyprinus carpio genome assembly common carp genome, scaffold: LG13, chromosome: 13	100	9.1e-08
LT_3	TRINITY_DN33171_c0_g1_i1	217	4	0
LT_3	TRINITY_DN33141_c0_g1_i1	234	6	0	ERH10489.1 major Facilitator superfamily [halophilic archaeon J07HX64]	98.7	2e-29
LT_3	TRINITY_DN33135_c0_g1_i1	388	14	0	ERH08909.1 phosphonate ABC transporter, permease protein PhnE [halophilic archaeon J07HX64]	99.2	1.8e-59	Natronolimnobius sp. AArc-Mg chromosome, complete genome	79.191	2.92e-58
LT_3	TRINITY_DN33183_c0_g1_i1	275	10	0	WP_099288595.1 VWA domain-containing protein [Halorubrum sp. C191]	57.1	7.9e-25
LT_3	TRINITY_DN33103_c0_g1_i1	207	14	0	ERG96779.1 diketogulonate related aldo/keto reductase [Haloquadratum walsbyi J07HQW2]	100	2.3e-29
LT_3	TRINITY_DN33145_c0_g1_i1	208	6	0	ERG88620.1 hypothetical protein J07HX5_00766, partial [halophilic archaeon J07HX5]	97.1	9.2e-26
LT_3	TRINITY_DN33199_c0_g1_i1	205	4	0	ERG90941.1 hypothetical protein J07HQW1_00972 [Haloquadratum walsbyi J07HQW1]	76.9	1.8e-18
LT_3	TRINITY_DN33175_c0_g1_i1	226	6	0	PSQ01938.1 TIGR00374 family protein [Halobacteriales archaeon QS_4_69_31]	77.3	3.1e-19
LT_3	TRINITY_DN33146_c0_g1_i1	222	7	0	ESS07341.1 FAD/FMN-containing dehydrogenase [uncultured archaeon A07HB70]	98.6	1.3e-33	Salarchaeum sp. JOR-1 chromosome, complete genome	77.103	7.57e-22
LT_3	TRINITY_DN33142_c0_g1_i1	299	8	0	ERG99804.1 putative deacylase [Haloquadratum sp. J07HQX50]	100	5.5e-48
LT_3	TRINITY_DN33156_c0_g1_i1	221	10	0	RYY70648.1 hypothetical protein EOO13_05870, partial [Chitinophagaceae bacterium]	45.7	1e-06
LT_3	TRINITY_DN33117_c0_g1_i1	309	26	0
LT_3	TRINITY_DN33102_c0_g1_i1	286	9	0	WP_090305019.1 ABC transporter ATP-binding protein [Natronorubrum texcoconense]	70.7	5.3e-32	Halostagnicola larsenii XH-48, complete genome	84.127	2.18e-23
LT_3	TRINITY_DN33195_c0_g1_i1	306	20	0	ESS03922.1 putative hydrolase of the metallo-beta-lactamase superfamily [uncultured archaeon A07HR67]	100	4.5e-53	Halorubrum lacusprofundi ATCC 49239 chromosome 1, complete sequence	88.333	4.58e-95
LT_3	TRINITY_DN33166_c0_g1_i1	289	21	0	ERH03906.1 putative transcriptional regulator [Halorubrum sp. J07HR59]	100	5e-38
LT_3	TRINITY_DN33143_c0_g1_i1	207	6	0
LT_3	TRINITY_DN33106_c0_g1_i1	312	12	0
LT_3	TRINITY_DN33131_c0_g1_i1	250	7	0
LT_3	TRINITY_DN33160_c0_g1_i1	230	4	0	WP_014555210.1 CRISPR system precrRNA processing endoribonuclease RAMP protein Cas6 [Haloquadratum walsbyi]	80.3	5.7e-29
LT_3	TRINITY_DN33169_c0_g1_i1	227	8	0	WP_123538285.1 hypothetical protein [Halosimplex sp. YPL4]	46.6	8.8e-06
LT_3	TRINITY_DN33157_c0_g1_i1	219	9	0	ESS11255.1 hypothetical protein A07HR60_01973 [uncultured archaeon A07HR60]	100	1.6e-28
LT_3	TRINITY_DN33178_c0_g1_i1	215	8	0	WP_138781617.1 hypothetical protein [Haloterrigena sp. H1]	61.2	1.8e-08
LT_3	TRINITY_DN33125_c0_g1_i1	214	7	0	WP_153952766.1 hypothetical protein [Natronomonas sp. F12-1]	62.9	1.2e-17
LT_3	TRINITY_DN33133_c0_g1_i1	205	4	0	XP_013906513.1 ATP-dependent Clp protease ATP-binding subunit ClpC [Monoraphidium neglectum]	92.5	6.1e-22
LT_3	TRINITY_DN33179_c0_g1_i1	218	142	0	WP_089764355.1 putative phosphoglycerol geranylgeranyltransferase [Halobellus clavatus]	88.7	4.3e-26
LT_3	TRINITY_DN33185_c0_g1_i1	225	4	0	WP_128224822.1 PH domain-containing protein [Halobacteriaceae bacterium SHR40]	79.5	2.3e-22
LT_3	TRINITY_DN27602_c0_g1_i1	242	14	0	PSQ61394.1 DNA-binding protein [Halobacteriales archaeon SW_9_67_25]	87.7	2.3e-28	Halomicrobium mukohataei DSM 12286, complete genome	82.759	1.05e-40
LT_3	TRINITY_DN27698_c0_g1_i1	244	10	0	PSP20485.1 V-type ATP synthase subunit C [Halobacteriales archaeon QH_10_65_19]	88.8	1.8e-28
LT_3	TRINITY_DN27669_c0_g1_i1	321	9	0	WP_103428230.1 substrate-binding domain-containing protein [Salinigranum rubrum]	64.2	5.6e-30
LT_3	TRINITY_DN27641_c0_g1_i1	216	4	0
LT_3	TRINITY_DN27681_c0_g1_i1	244	9	0
LT_3	TRINITY_DN27607_c0_g1_i1	230	6	0	WP_023394018.1 hypothetical protein [Candidatus Halobonum tyrrellensis]	78.7	4.7e-23	Halodesulfurarchaeum formicicum strain HSR6 chromosome, complete genome	81.871	6.06e-28
LT_3	TRINITY_DN27613_c0_g1_i1	228	6	0	ERH03882.1 hypothetical protein J07HR59_01008 [Halorubrum sp. J07HR59]	79.6	2.6e-13
LT_3	TRINITY_DN27682_c0_g1_i1	250	8	0	ESS11797.1 acyl-CoA dehydrogenase [uncultured archaeon A07HR60]	91.5	1.6e-37
LT_3	TRINITY_DN27639_c0_g1_i1	291	14	0	ERG98922.1 ribonuclease HI [Haloquadratum sp. J07HQX50]	100	2.5e-45
LT_3	TRINITY_DN27659_c0_g1_i1	211	13	0
LT_3	TRINITY_DN27692_c0_g1_i1	227	121	0	ERG89968.1 MoxR-like ATPase, partial [halophilic archaeon J07HX5]	97.2	1.9e-29	Haloterrigena turkmenica DSM 5511, complete genome	82.353	9.78e-41
LT_3	TRINITY_DN27678_c0_g1_i1	572	21	0	WP_121570478.1 anthranilate phosphoribosyltransferase [Halobellus sp. Atlit-38R]	68.8	2.7e-51
LT_3	TRINITY_DN27660_c0_g1_i1	311	8	0	KXB07658.1 hypothetical protein AKJ51_00485 [candidate division MSBL1 archaeon SCGC-AAA382A20]	49.5	2.9e-15
LT_3	TRINITY_DN27688_c0_g1_i1	281	6	0	WP_137706856.1 glycosyltransferase family 2 protein, partial [Halorubrum sp. SP3]	50.9	3.6e-09
LT_3	TRINITY_DN27647_c0_g1_i1	273	6	0	ESS11420.1 mismatch repair ATPase (MutS family), partial [uncultured archaeon A07HR60]	98.9	6.4e-43
LT_3	TRINITY_DN27616_c0_g1_i1	225	4	0	ERG93498.1 DNA polymerase III subunit [Haloquadratum walsbyi J07HQW1]	100	6.5e-33
LT_3	TRINITY_DN27655_c0_g1_i1	348	17	0	ERH10588.1 ADP-ribose pyrophosphatase [halophilic archaeon J07HX64]	100	1.2e-46	Halorussus sp. RC-68 chromosome, complete genome	77.622	9.92e-13
LT_3	TRINITY_DN27661_c0_g1_i1	265	10	0	WP_023393424.1 ABC transporter substrate-binding protein [Candidatus Halobonum tyrrellensis]	54.5	1.8e-21
LT_3	TRINITY_DN27630_c0_g1_i1	348	7	0	ERG97814.1 RNA methyltransferase, TrmH family, group 1 [Haloquadratum sp. J07HQX50]	100	4.2e-23
LT_3	TRINITY_DN27652_c0_g1_i1	434	10	0	BAC57979.1 casein kinase I, partial [Chlamydomonas reinhardtii]	93.1	1.1e-73	PREDICTED: Myotis davidii casein kinase I isoform epsilon (LOC102762322), transcript variant X1, mRNA	79.481	4.14e-77
LT_3	TRINITY_DN27672_c0_g1_i1	267	10	0	WP_011405146.1 F0F1 ATP synthase subunit beta [Salinibacter ruber]	91.1	1.4e-13	Salinibacter ruber M8 chromosome, complete genome	88.764	1.11e-85
LT_3	TRINITY_DN27637_c0_g1_i1	372	736	0	ESS11284.1 hypothetical protein A07HR60_01336 [uncultured archaeon A07HR60]	94.1	3.9e-51	PREDICTED: Heterocephalus glaber uncharacterized LOC110348636 (LOC110348636), transcript variant X22, ncRNA	100	1.39e-06
LT_3	TRINITY_DN27603_c0_g1_i1	254	9	0	ERG90404.1 archaeal ATPase [Haloquadratum walsbyi J07HQW1]	100	2.8e-37	Haloquadratum walsbyi DSM 16790 complete genome	96.457	1.68e-113
LT_3	TRINITY_DN27696_c0_g1_i1	287	12	0	ERH03906.1 putative transcriptional regulator [Halorubrum sp. J07HR59]	86.2	5.5e-37
LT_3	TRINITY_DN27642_c0_g1_i1	222	6	0
LT_3	TRINITY_DN27615_c0_g1_i1	356	12	0
LT_3	TRINITY_DN27662_c0_g1_i1	327	18	0
LT_3	TRINITY_DN27683_c0_g1_i1	420	20	0	AAL66864.1 heat shock protein 70B [Dunaliella salina]	98.4	2.4e-57	Dunaliella salina heat shock protein 70B (hsp70B) mRNA, complete cds	94.057	2.74e-163
LT_3	TRINITY_DN27631_c0_g1_i1	202	6	0	WP_114604898.1 HNH endonuclease [Haloplanus sp. CBA1112]	69.4	1.7e-13
LT_3	TRINITY_DN27699_c0_g1_i1	202	6	0	PCJ65619.1 hypothetical protein COA58_09445 [Bacteroidetes bacterium]	53.2	3.2e-07
LT_3	TRINITY_DN27646_c0_g1_i1	480	18	0	WP_089882576.1 ABC transporter permease [Halogeometricum limi]	68.6	1.1e-42
LT_3	TRINITY_DN27677_c0_g1_i1	209	6	0
LT_3	TRINITY_DN27687_c0_g1_i1	237	10	0
LT_3	TRINITY_DN27611_c0_g1_i1	315	10	0
LT_3	TRINITY_DN27651_c0_g1_i1	208	4	0	WP_120083696.1 dodecin domain-containing protein [Halonotius pteroides]	100	2.1e-22
LT_3	TRINITY_DN27649_c0_g1_i1	261	29	0				Haloquadratum walsbyi DSM 16790 complete genome	95.785	1.73e-113
LT_3	TRINITY_DN27643_c0_g1_i1	325	9	0	ERG91651.1 ABC-type Fe3+ transport system, periplasmic component [Haloquadratum walsbyi J07HQW1]	97.2	1.8e-52
LT_3	TRINITY_DN27626_c0_g1_i1	211	14	0	ESS03841.1 L-alanine dehydrogenase [uncultured archaeon A07HR67]	100	5.5e-34	Halorubrum lacusprofundi ATCC 49239 chromosome 1, complete sequence	91.469	1.11e-74
LT_3	TRINITY_DN27694_c0_g1_i1	207	5	0	ERG94385.1 putative transcriptional regulator [Haloquadratum walsbyi J07HQW2]	100	2.1e-30
LT_3	TRINITY_DN27645_c0_g1_i1	205	8	0	AKY04333.1 hypothetical protein [uncultured haloarchaeon]	95.5	1e-24	Uncultured haloarchaeon clone fosmid eHwalsbyiGI1-9 genomic sequence	94.416	4.96e-78
LT_3	TRINITY_DN27648_c0_g1_i1	366	9	0
LT_3	TRINITY_DN27654_c0_g1_i1	212	6	0	WP_006183546.1 hypothetical protein [Natrinema pellirubrum]	100	3.1e-13	Natrinema pellirubrum DSM 15624 plasmid pNATPE01, complete sequence	97.17	3.02e-95
LT_3	TRINITY_DN27644_c0_g1_i1	211	7	0	WP_014555115.1 major cell surface glycoprotein [Haloquadratum walsbyi]	69.5	4.8e-14
LT_3	TRINITY_DN27624_c0_g1_i1	216	6	0	ERH04984.1 tetrahydrodipicolinate N-succinyltransferase, partial [Halorubrum sp. J07HR59]	84.5	3.9e-27
LT_3	TRINITY_DN27621_c0_g1_i1	290	11	0	ERH13299.1 excinuclease ABC, A subunit [halophilic archaeon J07HB67]	83.3	3.7e-41	Halorussus sp. RC-68 chromosome, complete genome	79.583	1.31e-35
LT_3	TRINITY_DN27697_c0_g1_i1	302	13	0
LT_3	TRINITY_DN27606_c0_g1_i1	262	5	0	PSP86136.1 cyclase family protein [Halobacteriales archaeon QS_1_68_17]	64	3.2e-23
LT_3	TRINITY_DN27689_c0_g1_i1	226	9	0	ERG88525.1 aspartate/tyrosine/aromatic aminotransferase [halophilic archaeon J07HX5]	100	1.8e-35
LT_3	TRINITY_DN27666_c0_g1_i1	275	9	0
LT_3	TRINITY_DN27693_c0_g1_i1	230	16	0	WP_079234354.1 adenosylcobalamin-dependent ribonucleoside-diphosphate reductase [Halolamina sp. CBA1230]	74.5	1.7e-12
LT_3	TRINITY_DN27635_c0_g1_i1	318	21	0	ERH10845.1 TFIIB zinc-binding protein [halophilic archaeon J07HX64]	100	4.2e-30
LT_3	TRINITY_DN27617_c0_g1_i1	225	6	0
LT_3	TRINITY_DN27653_c0_g1_i1	299	20	0	ESS12423.1 tryptophanyl-tRNA synthetase [uncultured archaeon A07HR60]	100	1.4e-48	Halorubrum ezzemoulense strain Fb21 chromosome, complete genome	78.626	8.37e-13
LT_3	TRINITY_DN27691_c0_g1_i1	257	12	0	WP_089882574.1 substrate-binding domain-containing protein [Halogeometricum limi]	68	9.3e-20
LT_3	TRINITY_DN27670_c0_g1_i1	203	6	0	PSQ38556.1 hypothetical protein BRD10_03930 [Halobacteriales archaeon SW_12_71_31]	67.2	5.3e-18
LT_3	TRINITY_DN27618_c0_g1_i1	341	11	0
LT_3	TRINITY_DN27627_c0_g1_i1	219	4	0	WP_089818159.1 glycosyltransferase [Halomicrobium zhouii]	53.1	8.8e-11
LT_3	TRINITY_DN27608_c0_g1_i1	307	10	0	PSP16736.1 tRNA (guanine(10)-N(2))-dimethyltransferase [Halobacteriales archaeon QH_10_67_13]	77.6	1e-28
LT_3	TRINITY_DN27609_c0_g1_i1	215	9	0	ERH04996.1 phosphoribosylglycinamide formyltransferase, formyltetrahydrofolate-dependent [Halorubrum sp. J07HR59]	100	3e-24
LT_3	TRINITY_DN27684_c0_g1_i1	215	6	0
LT_3	TRINITY_DN27605_c0_g1_i1	336	20	0	WP_124192261.1 3,4-dihydroxy-2-butanone-4-phosphate synthase [Natrarchaeobius chitinivorans]	68.7	2.9e-29
LT_3	TRINITY_DN27663_c0_g1_i1	217	6	0
LT_3	TRINITY_DN27685_c0_g1_i1	351	14	0	PSP91327.1 hypothetical protein BRC87_03275 [Halobacteriales archaeon QS_4_66_20]	82.8	1.4e-42
LT_3	TRINITY_DN27674_c0_g1_i1	243	6	0	WP_096389001.1 sulfatase [Halopenitus persicus]	58	8.3e-18
LT_3	TRINITY_DN27622_c0_g1_i1	339	7	0	ERG98165.1 LPPG:FO 2-phospho-L-lactate transferase [Haloquadratum sp. J07HQX50]	100	2e-41
LT_3	TRINITY_DN27628_c0_g1_i1	307	7	0	WP_007694155.1 enoyl-CoA hydratase/isomerase family protein [Halococcus hamelinensis]	52.5	7.7e-21
LT_3	TRINITY_DN27667_c0_g1_i1	394	13	0	ERH11300.1 hypothetical protein J07HB67_00307 [halophilic archaeon J07HB67]	96.1	1.7e-60
LT_3	TRINITY_DN27695_c0_g1_i1	227	8	0
LT_3	TRINITY_DN27668_c0_g1_i1	209	305	0
LT_3	TRINITY_DN27665_c0_g1_i1	262	4	0	ERG88206.1 phosphate/sulfate permease [halophilic archaeon J07HX5]	100	2.3e-37
LT_3	TRINITY_DN27620_c0_g1_i1	434	40	0	WP_144926339.1 extracellular solute-binding protein [Halorubrum salsamenti]	70.6	1.8e-52
LT_3	TRINITY_DN27676_c0_g1_i1	218	6	0	ERH06019.1 PAS sensor histidine kinase [Halonotius sp. J07HN4]	95.8	2.1e-28
LT_3	TRINITY_DN27632_c0_g1_i1	212	8	0	KXZ54985.1 hypothetical protein GPECTOR_3g150 [Gonium pectorale]	83	1e-16	Chlorella variabilis hypothetical protein (CHLNCDRAFT_29491) mRNA, partial cds	82.143	1.55e-23
LT_3	TRINITY_DN27690_c0_g1_i1	243	6	0	WP_149784606.1 amidase [Halorubrum aquaticum]	77.8	2.3e-28
LT_3	TRINITY_DN27675_c0_g1_i1	250	6	0	ERH00171.1 putative oxidoreductase (related to aryl-alcohol dehydrogenase) [Haloquadratum sp. J07HQX50]	100	1.9e-41
LT_3	TRINITY_DN27610_c0_g1_i1	306	19	0
LT_3	TRINITY_DN27633_c0_g1_i1	261	6	0
LT_3	TRINITY_DN27679_c0_g1_i1	243	11	0	WP_004592080.1 dCTP deaminase [Haloarcula japonica]	88.8	3.1e-33
LT_3	TRINITY_DN27671_c0_g1_i1	330	12	0	AAB36531.1 Ttf-1 [Dunaliella salina]	51.4	2.1e-16
LT_3	TRINITY_DN27634_c0_g1_i1	293	11	0	ERH04809.1 acyl-CoA synthetase (AMP-forming)/AMP-acid ligase II, partial [Halorubrum sp. J07HR59]	77.3	1.1e-37
LT_3	TRINITY_DN27601_c0_g1_i1	221	5	0	WP_011571291.1 divalent metal cation transporter [Haloquadratum walsbyi]	79.1	4.9e-09
LT_3	TRINITY_DN27680_c0_g1_i1	246	10	0	ERG91047.1 diketogulonate related aldo/keto reductase [Haloquadratum walsbyi J07HQW1]	98.8	3.3e-38
LT_3	TRINITY_DN27636_c0_g1_i1	352	17	0	ERG98736.1 putative ATPase involved in replication control, Cdc46/Mcm family, partial [Haloquadratum sp. J07HQX50]	99.1	2.6e-57
LT_3	TRINITY_DN27623_c0_g1_i1	203	8	0
LT_3	TRINITY_DN27650_c0_g1_i1	381	11	0
LT_3	TRINITY_DN27629_c0_g1_i1	201	6	0	ERG99250.1 hypothetical protein J07HQX50_00393, partial [Haloquadratum sp. J07HQX50]	98	1.6e-22
LT_3	TRINITY_DN27625_c0_g1_i1	449	22	0	ERG89336.1 hypothetical protein J07HX5_01494 [halophilic archaeon J07HX5]	36.7	1.1e-07
LT_3	TRINITY_DN27658_c0_g1_i1	219	10	0
LT_3	TRINITY_DN27600_c0_g1_i1	262	9	0
LT_3	TRINITY_DN27673_c0_g1_i1	249	15	0
LT_3	TRINITY_DN27612_c0_g1_i1	288	8	0	WP_118831036.1 outer membrane protein assembly factor BamA [Salinibacter ruber]	92.7	9.8e-42	Salinibacter ruber DSM 13855, complete genome	94.097	5.35e-119
LT_3	TRINITY_DN27657_c0_g1_i1	207	5	0	ERG90918.1 hypothetical protein J07HQW1_00948 [Haloquadratum walsbyi J07HQW1]	60.3	1.8e-13
LT_3	TRINITY_DN27686_c0_g1_i1	946	53	0	PSQ03051.1 aldehyde dehydrogenase [Halobacteriales archaeon QS_4_69_31]	71.9	9.1e-105
LT_3	TRINITY_DN27664_c0_g1_i1	288	9	0	PSP59836.1 alcohol dehydrogenase, partial [Halobacteriales archaeon QH_7_66_37]	58.9	1.1e-24
LT_3	TRINITY_DN27640_c0_g1_i1	201	8	0
LT_3	TRINITY_DN27614_c0_g1_i1	237	6	0	PSQ58050.1 50S ribosomal protein L1 [Halobacteriales archaeon SW_7_71_33]	92.2	5.2e-33
LT_3	TRINITY_DN27604_c0_g1_i1	262	5	0	ERG99902.1 ABC-type branched-chain amino acid transport system, permease component [Haloquadratum sp. J07HQX50]	98.8	5.9e-38
LT_3	TRINITY_DN27656_c0_g1_i1	201	4	0
LT_3	TRINITY_DN37079_c0_g1_i1	254	9	0	ERH08964.1 exopolyphosphatase-related protein [halophilic archaeon J07HX64]	75.9	7e-28
LT_3	TRINITY_DN37052_c0_g1_i1	260	7	0
LT_3	TRINITY_DN37001_c0_g1_i1	207	4	0
LT_3	TRINITY_DN37014_c0_g1_i1	282	12	0	WP_015410356.1 aspartate--tRNA(Asn) ligase [Natronomonas moolapensis]	93.5	4.6e-44	Natronobacterium gregoryi SP2, complete genome	83.65	9.44e-62
LT_3	TRINITY_DN37031_c0_g1_i1	230	6	0	WP_096390373.1 dihydropyrimidinase [Halopenitus persicus]	76.5	1.7e-20
LT_3	TRINITY_DN37053_c0_g1_i1	231	7	0	WP_127015209.1 hypothetical protein [Haloarcula salaria]	59.4	2.2e-12
LT_3	TRINITY_DN37028_c0_g1_i1	268	6	0	WP_137682362.1 ATP-binding protein [Haloarcula sp. MD-130]	81.6	1.1e-31
LT_3	TRINITY_DN37094_c0_g1_i1	207	4	0
LT_3	TRINITY_DN37066_c0_g1_i1	219	7	0	ESS11073.1 NADH dehydrogenase subunit L [uncultured archaeon A07HR60]	95.8	4.2e-29	Sphingobium cloacae DNA, complete genome, strain: JCM 10874	89.412	1.25e-19
LT_3	TRINITY_DN37096_c0_g1_i1	363	9	0	WP_135851603.1 hypothetical protein [Halorussus salinus]	73.1	5.5e-42	Haloarcula marismortui ATCC 43049 chromosome I, complete sequence	87.356	3.71e-17
LT_3	TRINITY_DN37026_c0_g1_i1	207	9	0	PSP91111.1 hypothetical protein BRC87_04255 [Halobacteriales archaeon QS_4_66_20]	73.1	7.1e-18
LT_3	TRINITY_DN37039_c0_g1_i1	229	8	0	ERG88672.1 superfamily II helicase, partial [halophilic archaeon J07HX5]	100	1.8e-30
LT_3	TRINITY_DN37099_c0_g1_i1	213	12	0	ESS10487.1 glucose 1-dehydrogenase [uncultured archaeon A07HR60]	75.4	3.5e-20
LT_3	TRINITY_DN37050_c0_g1_i1	241	10	0	PSQ12228.1 spermidine/putrescine ABC transporter substrate-binding protein, partial [Halobacteriales archaeon QS_5_70_15]	67.1	1.2e-21	Halorussus sp. ZS-3 chromosome, complete genome	87.5	1.42e-09
LT_3	TRINITY_DN37027_c0_g1_i1	285	15	0	WP_049890033.1 transglutaminase domain-containing protein [Natronorubrum bangense]	37.8	1e-06
LT_3	TRINITY_DN37008_c0_g1_i1	299	8	0	ERG89100.1 asparaginase [halophilic archaeon J07HX5]	100	2.8e-44
LT_3	TRINITY_DN37083_c0_g1_i1	203	3	0	WP_128223553.1 hypothetical protein [Halobacteriaceae bacterium SHR40]	75.4	1.1e-18	Archaeon AArc-Sl strain AArc-Sl chromosome, complete genome	78.01	5.29e-23
LT_3	TRINITY_DN37069_c0_g1_i1	222	11	0	ERH13157.1 HoxA-like transcriptional regulator [halophilic archaeon J07HB67]	65.8	1.1e-13
LT_3	TRINITY_DN37022_c0_g1_i1	218	12	0	PSQ03633.1 gentisate 1,2-dioxygenase [Halobacteriales archaeon QS_6_71_20]	80.6	6.6e-27
LT_3	TRINITY_DN37036_c0_g1_i1	275	7	0
LT_3	TRINITY_DN37000_c0_g1_i1	226	8	0
LT_3	TRINITY_DN37081_c0_g1_i1	474	20	0	AKY04351.1 cell surface adhesin [uncultured haloarchaeon]	46.3	6.1e-17
LT_3	TRINITY_DN37021_c0_g1_i1	396	10	0	WP_097381887.1 amidohydrolase family protein [Natrinema ejinorense]	57.6	4.8e-07
LT_3	TRINITY_DN37042_c0_g1_i1	641	75	0	ERG89240.1 cell division GTPase [halophilic archaeon J07HX5]	97.3	6.7e-75
LT_3	TRINITY_DN37080_c0_g1_i1	260	11	0
LT_3	TRINITY_DN37049_c0_g1_i1	266	6	0	WP_092566613.1 SMP-30/gluconolactonase/LRE family protein [Halorubrum sp. SD626R]	89.4	2.3e-37
LT_3	TRINITY_DN37098_c0_g1_i1	340	9	0	ERG91883.1 hypothetical protein J07HQW1_01917 [Haloquadratum walsbyi J07HQW1]	100	3.8e-29
LT_3	TRINITY_DN37095_c0_g1_i1	247	8	0	XP_001700690.1 plastid ribosomal protein L3 [Chlamydomonas reinhardtii]	59.1	7.6e-11
LT_3	TRINITY_DN37048_c0_g1_i1	368	10	0	WP_144263111.1 ABC transporter substrate-binding protein [Natronomonas sp. F16-60]	77.2	5.4e-45
LT_3	TRINITY_DN37041_c0_g1_i1	282	11	0	WP_142860657.1 AAA family ATPase [Salinigranum sp. YJ-53]	64.1	8.4e-06
LT_3	TRINITY_DN37054_c0_g1_i1	234	6	0	WP_049998789.1 hypothetical protein [Halococcus sediminicola]	58.9	5.2e-17
LT_3	TRINITY_DN37061_c0_g1_i1	208	9	0	ERH13305.1 geranylgeranyl reductase family [halophilic archaeon J07HB67]	97.1	8.6e-32
LT_3	TRINITY_DN37006_c0_g1_i1	218	5	0	WP_073308180.1 BCCT family transporter [Halobaculum gomorrense]	86.1	9.6e-26
LT_3	TRINITY_DN37089_c0_g1_i1	231	7	0	ERG88530.1 hypothetical protein J07HX5_00676, partial [halophilic archaeon J07HX5]	96.7	4.1e-06
LT_3	TRINITY_DN37073_c0_g1_i1	219	10	0	ERG93357.1 Queuine/archaeosine tRNA-ribosyltransferase [Haloquadratum walsbyi J07HQW1]	93.1	2.5e-29
LT_3	TRINITY_DN37076_c0_g1_i1	249	7	0	WP_014053130.1 type I restriction endonuclease EcoRI subuint R [halophilic archaeon DL31]	45.1	3.5e-11
LT_3	TRINITY_DN37043_c0_g1_i1	355	10	0	ERH04615.1 methylase involved in ubiquinone/menaquinone biosynthesis [Halorubrum sp. J07HR59]	100	1e-48
LT_3	TRINITY_DN37060_c0_g1_i1	483	23	0	ERH10059.1 L-aspartate oxidase [halophilic archaeon J07HX64]	99.4	1.7e-83	Haloarcula marismortui ATCC 43049 chromosome I, complete sequence	75.205	3.74e-48
LT_3	TRINITY_DN37086_c0_g1_i1	208	14	0	PSQ40320.1 AAA family ATPase [Halobacteriales archaeon SW_12_71_31]	88.4	2.2e-27
LT_3	TRINITY_DN37077_c0_g1_i1	387	12	0	ERH09521.1 sugar phosphate permease [halophilic archaeon J07HX64]	99.2	1.5e-58
LT_3	TRINITY_DN37018_c0_g1_i1	242	553	0	WP_121921925.1 acetolactate synthase large subunit [Haloplanus aerogenes]	76.4	5e-15	Haloplanus aerogenes strain JCM 16430 chromosome, complete genome	84.762	3.74e-50
LT_3	TRINITY_DN37067_c0_g1_i1	247	4	0	WP_152043409.1 CDP-alcohol phosphatidyltransferase family protein [Salinigranum salinum]	59.8	1.7e-18
LT_3	TRINITY_DN37084_c0_g1_i1	608	43	0	WP_121569064.1 PhnD/SsuA/transferrin family substrate-binding protein [Halobellus sp. Atlit-38R]	83.2	9.4e-79
LT_3	TRINITY_DN37037_c0_g1_i1	210	13	0	ERH11773.1 hypothetical protein J07HB67_00784 [halophilic archaeon J07HB67]	90	9.6e-31	Halopenitus persicus DNA, complete genome, strain: CBA1233	79.679	1.97e-27
LT_3	TRINITY_DN37093_c0_g1_i1	218	13	0
LT_3	TRINITY_DN37082_c0_g1_i1	204	6	0	WP_144262498.1 3-hydroxybutyryl-CoA dehydrogenase [Natronomonas sp. F16-60]	100	6.7e-29	Salinarchaeum sp. Harcht-Bsk1, complete genome	84.483	1.45e-38
LT_3	TRINITY_DN37040_c0_g1_i1	384	17	0	ESS12109.1 farnesyl-diphosphate synthase [uncultured archaeon A07HR60]	100	2.1e-60
LT_3	TRINITY_DN37034_c0_g1_i1	379	23	0	PHQ38170.1 hypothetical protein DJ69_13070 [Halorubrum persicum]	100	6e-15
LT_3	TRINITY_DN37005_c0_g1_i1	352	11	0	WP_049938136.1 hypothetical protein [Haloplanus natans]	71	1.7e-16
LT_3	TRINITY_DN37065_c0_g1_i1	386	23	0	ERH07723.1 ribosomal protein S15P/S13E [Halonotius sp. J07HN4]	99.1	4.3e-53	Halalkalicoccus jeotgali B3, complete genome	82.707	3.75e-57
LT_3	TRINITY_DN37059_c0_g1_i1	469	15	0	ERG89572.1 putative endonuclease containing a URI domain protein [halophilic archaeon J07HX5]	98	1.8e-45
LT_3	TRINITY_DN37025_c0_g1_i1	338	14	0	ERH12498.1 transcriptional regulator [halophilic archaeon J07HB67]	98.2	1.3e-48
LT_3	TRINITY_DN37068_c0_g1_i1	426	39	0	WP_144928099.1 tyrosine-type recombinase/integrase [Halorubrum salsamenti]	98.8	8.2e-37
LT_3	TRINITY_DN37004_c0_g1_i1	332	17	0
LT_3	TRINITY_DN37004_c1_g1_i1	209	6	0
LT_3	TRINITY_DN37085_c0_g1_i1	225	10	0	ERH13084.1 HD superfamily phosphohydrolase [halophilic archaeon J07HB67]	95.9	4.6e-31
LT_3	TRINITY_DN37070_c0_g1_i1	219	9	0	WP_105011671.1 23S rRNA (adenine(2503)-C(2))-methyltransferase RlmN [Salinibacter sp. 10B]	91.7	2.5e-29	Salinibacter ruber strain M1 chromosome, complete genome	89.908	6.98e-72
LT_3	TRINITY_DN37051_c0_g1_i1	248	14	0	ERH04478.1 apurinic endonuclease, APN1 [Halorubrum sp. J07HR59]	100	3.2e-41
LT_3	TRINITY_DN37010_c0_g1_i1	213	4	0
LT_3	TRINITY_DN37013_c0_g1_i1	253	12	0
LT_3	TRINITY_DN37057_c0_g1_i1	235	6	0
LT_3	TRINITY_DN37019_c0_g1_i1	485	21	0	WP_103991621.1 phosphate uptake regulator PhoU [Halobellus limi]	87	1.3e-70
LT_3	TRINITY_DN37090_c0_g1_i1	399	12	0	PSQ50470.1 hypothetical protein BRD19_00875 [Halobacteriales archaeon SW_7_65_23]	45	2e-13
LT_3	TRINITY_DN37033_c0_g1_i1	220	8	0
LT_3	TRINITY_DN37020_c0_g1_i1	327	15	0	ERG96591.1 hypothetical protein J07HQW2_03071 [Haloquadratum walsbyi J07HQW2]	98	1.8e-44
LT_3	TRINITY_DN37016_c0_g1_i1	319	8	0	WP_014556417.1 hypothetical protein [Haloquadratum walsbyi]	53.8	7e-25
LT_3	TRINITY_DN37012_c0_g1_i1	208	29	0	ERH03310.1 hypothetical protein J07HR59_00422 [Halorubrum sp. J07HR59]	98.5	2.4e-26
LT_3	TRINITY_DN37011_c0_g1_i1	246	8	0	WP_049937089.1 dihydroxy-acid dehydratase [Haloplanus natans]	92.7	7.6e-35	Natronolimnobius aegyptiacus strain JW/NM-HA 15 chromosome, complete genome	86.179	2.23e-67
LT_3	TRINITY_DN37011_c0_g1_i2	246	7	0	WP_049937089.1 dihydroxy-acid dehydratase [Haloplanus natans]	92.7	7.6e-35	Natronolimnobius aegyptiacus strain JW/NM-HA 15 chromosome, complete genome	85.772	1.04e-65
LT_3	TRINITY_DN37029_c0_g1_i1	255	12	0	ERG88459.1 Sec-independent protein secretion pathway component TatC, partial [halophilic archaeon J07HX5]	98.8	2.6e-38
LT_3	TRINITY_DN37046_c0_g1_i1	220	6	0	ESS12552.1 DNA mismatch repair protein MutS [uncultured archaeon A07HR60]	100	5.3e-32
LT_3	TRINITY_DN37087_c0_g1_i1	254	5	0	WP_137708577.1 NAD-dependent epimerase/dehydratase family protein [Halorubrum sp. GN12_10-3_MGM]	96.2	1.6e-32
LT_3	TRINITY_DN37088_c0_g1_i1	251	5	0	TKX85744.1 hypothetical protein EXE43_12020 [Halorubrum sp. SS5]	46.8	8.5e-10
LT_3	TRINITY_DN37009_c0_g1_i1	248	10	0	WP_103017636.1 tetratricopeptide repeat protein [Salinibacter ruber]	95.9	8.6e-31	Salinibacter ruber strain P18 chromosome, complete genome	93.173	7.75e-97
LT_3	TRINITY_DN37056_c0_g1_i1	337	11	0	WP_129452345.1 cell surface glycoprotein [Halorubrum ezzemoulense]	56	1.9e-20
LT_3	TRINITY_DN37003_c0_g1_i1	249	9	0	ESS05372.1 hypothetical protein A07HB70_02415 [uncultured archaeon A07HB70]	97.6	8.2e-37
LT_3	TRINITY_DN37064_c0_g1_i1	380	17	0	ERH13748.1 hypothetical protein J07HB67_02793 [halophilic archaeon J07HB67]	98.4	7e-64	Haloprofundus sp. MHR1 chromosome, complete genome	83.065	9.83e-88
LT_3	TRINITY_DN37035_c0_g1_i1	279	14	0	ESS12301.1 2-oxoacid:acceptor oxidoreductase, alpha subunit [uncultured archaeon A07HR60]	89	1.3e-38
LT_3	TRINITY_DN37023_c0_g1_i1	448	14	0	ABC72334.1 hypothetical protein [uncultured haloarchaeon]	69.2	3.8e-53
LT_3	TRINITY_DN37071_c0_g1_i1	389	35	0	PSQ60411.1 hypothetical protein BRD18_01075 [Halobacteriales archaeon SW_7_71_33]	92	1.3e-57	Natrinema pallidum strain BOL6-1 chromosome, complete genome	74.935	1.81e-35
LT_3	TRINITY_DN37038_c0_g1_i1	317	17	0	ESS11228.1 hypothetical protein A07HR60_01945 [uncultured archaeon A07HR60]	59.3	2.7e-21
LT_3	TRINITY_DN37092_c0_g1_i1	775	47	0	WP_129069775.1 thermosome [Halorientalis sp. F13-25]	74.8	4.4e-105
LT_3	TRINITY_DN37055_c0_g1_i1	276	8	0	WP_008001420.1 phosphonate ABC transporter ATP-binding protein [Halorubrum aidingense]	66.7	2.9e-19
LT_3	TRINITY_DN37024_c0_g1_i1	573	22	0	ERH11458.1 hypothetical protein J07HB67_00465 [halophilic archaeon J07HB67]	36.2	9.4e-12
LT_3	TRINITY_DN37045_c0_g1_i1	212	13	0	WP_124956820.1 isocitrate lyase/PEP mutase family protein [Halomarina oriensis]	94.3	1.1e-31	Halorientalis sp. IM1011, complete genome	88.235	8.82e-61
LT_3	TRINITY_DN37015_c0_g1_i1	270	10	0	WP_006882963.1 hypothetical protein [Halosimplex carlsbadense]	82	1.7e-35
LT_3	TRINITY_DN37058_c0_g1_i1	220	11	0	PSP19853.1 hypothetical protein BRC62_01255 [Halobacteriales archaeon QH_10_67_13]	83.3	9.7e-26
LT_3	TRINITY_DN37007_c0_g1_i1	525	38	0	WP_049904140.1 aminodeoxychorismate/anthranilate synthase component II [Halococcus agarilyticus]	75	4.7e-26
LT_3	TRINITY_DN37047_c0_g1_i1	225	685	0
LT_3	TRINITY_DN37030_c0_g1_i1	227	10	0	PSQ04189.1 phosphohydrolase [Halobacteriales archaeon QS_6_71_20]	70.7	3e-22
LT_3	TRINITY_DN37091_c0_g1_i1	725	39	0	ERG97986.1 type IIA topoisomerase (DNA gyrase/topo II, topoisomerase IV), A subunit, partial [Haloquadratum sp. J07HQX50]	100	1.4e-52
LT_3	TRINITY_DN37072_c0_g1_i1	322	6	0	WP_144263486.1 hypothetical protein [Natronomonas sp. F16-60]	46.9	3.9e-07
LT_3	TRINITY_DN37062_c0_g1_i1	362	11	0	WP_058365234.1 hypothetical protein [Haloparvum sedimenti]	55.4	3.9e-32
LT_3	TRINITY_DN37032_c0_g1_i1	214	4	0
LT_3	TRINITY_DN37017_c0_g1_i1	301	7	0	ERH08253.1 carbamoylphosphate synthase large subunit, partial [Halonotius sp. J07HN4]	99	2.5e-48	Halobellus limi strain CGMCC 1.10331 chromosome, complete genome	85.818	4.63e-75
LT_3	TRINITY_DN37074_c0_g1_i1	206	5	0	ESS12078.1 Sec-independent protein secretion pathway component TatC [uncultured archaeon A07HR60]	100	7.2e-31
LT_3	TRINITY_DN37097_c0_g1_i1	268	6	0	PSP27740.1 V-type ATP synthase subunit I, partial [Halobacteriales archaeon QH_2_65_14]	40	2.9e-08
LT_3	TRINITY_DN37044_c0_g1_i1	217	6	0	PSP45849.1 PGF-CTERM sorting domain-containing protein, partial [Halobacteriales archaeon QH_1_68_42]	69	1.4e-16
LT_3	TRINITY_DN37063_c0_g1_i1	704	43	0	ERH03532.1 methionine synthase II (cobalamin-independent) [Halorubrum sp. J07HR59]	97.7	5.8e-64
LT_3	TRINITY_DN37078_c0_g1_i1	220	8	0	ERH02209.1 uncharacterized protein conserved in archaea [Halonotius sp. J07HN6]	86.2	2e-18	Salinarchaeum sp. Harcht-Bsk1, complete genome	87.283	2.62e-46
LT_3	TRINITY_DN37075_c0_g1_i1	250	16	0	WP_120243966.1 ABC transporter permease [Halopiger aswanensis]	87.5	1e-31	Halopiger xanaduensis SH-6, complete genome	82.427	3.88e-50
LT_3	TRINITY_DN27237_c0_g1_i1	270	14	0	ERH09947.1 orotate phosphoribosyltransferase [halophilic archaeon J07HX64]	98.9	1.5e-39
LT_3	TRINITY_DN27257_c0_g1_i1	1168	66	0	ERG94350.1 protein of unknown function (DUF3592) [Haloquadratum walsbyi J07HQW2]	100	4.2e-83
LT_3	TRINITY_DN27273_c0_g1_i1	329	8	0	PSP32810.1 universal stress protein [Halobacteriales archaeon QH_10_70_21]	54.2	3.1e-20
LT_3	TRINITY_DN27209_c0_g1_i1	291	9	0	EGQ39603.1 hypothetical protein J07AB56_03310 [Candidatus Nanosalinarum sp. J07AB56]	41.8	1.2e-10
LT_3	TRINITY_DN27228_c0_g1_i1	301	19	0	ERH07747.1 methionine-R-sulfoxide reductase [Halonotius sp. J07HN4]	100	1.1e-40	Halohasta litchfieldiae strain tADL chromosome, complete genome	86.58	2.18e-63
LT_3	TRINITY_DN27212_c0_g1_i1	263	14	0	ESS12391.1 IMP cyclohydrolase [uncultured archaeon A07HR60]	89.7	1.6e-35
LT_3	TRINITY_DN27251_c0_g1_i1	217	4	0	WP_154018282.1 hypothetical protein [Halolamina sediminis]	63.2	4.3e-18
LT_3	TRINITY_DN27299_c0_g1_i1	392	22	0	ERH04997.1 dihydropteroate synthase [Halorubrum sp. J07HR59]	99.2	4.1e-59
LT_3	TRINITY_DN27236_c0_g1_i1	416	19	0	KXZ57021.1 hypothetical protein GPECTOR_1g922 [Gonium pectorale]	71.1	2.9e-31
LT_3	TRINITY_DN27241_c0_g1_i1	424	13	0
LT_3	TRINITY_DN27291_c0_g1_i1	354	20	0	WP_129786753.1 cell adhesion protein [Halogeometricum borinquense]	48	2.1e-14
LT_3	TRINITY_DN27211_c0_g1_i1	207	13	0	ERH12122.1 DNA topoisomerase VI, subunit A [halophilic archaeon J07HB67]	100	1.2e-28	Halorubrum trapanicum DNA, complete genome, strain: CBA1232	85.5	3.13e-50
LT_3	TRINITY_DN27262_c0_g1_i1	229	11	0	OYR77156.1 major cell surface glycoprotein [Halorubrum ezzemoulense]	63.5	3.9e-17
LT_3	TRINITY_DN27213_c0_g1_i1	288	6	0	WP_146333916.1 DNA mismatch repair protein MutS [Haloferacaceae archaeon KCTC 4243]	71.3	2.1e-28
LT_3	TRINITY_DN27235_c0_g1_i1	292	6	0	ADD52598.1 pyruvate kinase [Dunaliella salina]	96.9	1.6e-44
LT_3	TRINITY_DN27269_c0_g1_i1	353	12	0	WP_089309284.1 hypothetical protein [Halorubrum chaoviator]	85.6	5.2e-37
LT_3	TRINITY_DN27225_c0_g1_i1	229	12	0	WP_144900931.1 5-(carboxyamino)imidazole ribonucleotide synthase [Halobellus sp. ZY21]	70.7	8.9e-22
LT_3	TRINITY_DN27204_c0_g1_i1	209	7	0	WP_090309222.1 CoA-acylating methylmalonate-semialdehyde dehydrogenase [Natronorubrum texcoconense]	62.5	4.3e-15
LT_3	TRINITY_DN27288_c0_g1_i1	451	11	0	WP_118840921.1 F0F1 ATP synthase subunit A [Salinibacter ruber]	93.5	5.4e-39	Salinibacter ruber DSM 13855, complete genome	87.859	5.06e-146
LT_3	TRINITY_DN27224_c0_g1_i1	267	19	0	ERH09086.1 phenazine biosynthesis protein PhzF family [halophilic archaeon J07HX64]	74.4	1.7e-24
LT_3	TRINITY_DN27244_c0_g1_i1	228	6	0	WP_144261343.1 ammonium transporter [Natronomonas sp. F16-60]	84.7	5e-25
LT_3	TRINITY_DN27232_c0_g1_i1	219	9	0	ERG91629.1 putative membrane protein [Haloquadratum walsbyi J07HQW1]	100	1.7e-17	Haloquadratum walsbyi DSM 16790 complete genome	95.283	1.47e-88
LT_3	TRINITY_DN27265_c0_g1_i1	619	715	0	WP_076610749.1 extracellular solute-binding protein [Natronorubrum thiooxidans]	55.8	1.1e-55
LT_3	TRINITY_DN27250_c0_g1_i1	317	8	0
LT_3	TRINITY_DN27276_c0_g1_i1	299	10	0	WP_082224634.1 transglutaminase [Halolamina rubra]	62.4	1.4e-22
LT_3	TRINITY_DN27271_c0_g1_i1	264	18	0	ERH13927.1 protein of unknown function (DUF1102), partial [halophilic archaeon J07HB67]	98.9	1.4e-39
LT_3	TRINITY_DN27214_c0_g1_i1	233	10	0	PSQ60060.1 CBS domain-containing protein [Halobacteriales archaeon SW_7_71_33]	82.9	2.7e-26
LT_3	TRINITY_DN27200_c0_g1_i1	211	6	0	ERH03722.1 orotate phosphoribosyltransferase [Halorubrum sp. J07HR59]	87	2.2e-22
LT_3	TRINITY_DN27296_c0_g1_i1	238	6	0	WP_090618199.1 MBL fold metallo-hydrolase [Natrinema salaciae]	56.1	8.1e-10
LT_3	TRINITY_DN27207_c0_g1_i1	282	7	0	ERH10338.1 periplasmic component of the Tol biopolymer transport system [halophilic archaeon J07HX64]	98.9	7.3e-42
LT_3	TRINITY_DN27293_c0_g1_i1	222	7	0
LT_3	TRINITY_DN27285_c0_g1_i1	499	16	0	ESS08200.1 molecular chaperone GrpE, heat shock protein [uncultured archaeon A07HN63]	72	6e-23
LT_3	TRINITY_DN27280_c0_g1_i1	240	6	0	GAX73034.1 hypothetical protein CEUSTIGMA_g486.t1 [Chlamydomonas eustigma]	89.9	2.8e-34
LT_3	TRINITY_DN27230_c0_g1_i1	305	14	0	ERH08429.1 hypothetical protein J07HX64_00170 [halophilic archaeon J07HX64]	59.1	2.2e-20
LT_3	TRINITY_DN27298_c0_g1_i1	436	24	0	PSP28460.1 hypothetical protein BRC65_02160 [Halobacteriales archaeon QH_2_65_14]	52.2	9.6e-17
LT_3	TRINITY_DN27289_c0_g1_i1	425	18	0	WP_053968140.1 ABC transporter ATP-binding protein [Haloarcula rubripromontorii]	88.4	8.7e-39	Archaeon AArc-Sl strain AArc-Sl chromosome, complete genome	78.082	5.51e-41
LT_3	TRINITY_DN27256_c0_g1_i1	231	10	0	ESS11682.1 HDIG domain protein [uncultured archaeon A07HR60]	86.1	2.4e-06
LT_3	TRINITY_DN27253_c0_g1_i1	245	8	0	WP_050034034.1 hypothetical protein [Halorubrum halophilum]	91.7	2.3e-28
LT_3	TRINITY_DN27274_c0_g1_i1	203	4	0
LT_3	TRINITY_DN27261_c0_g1_i1	313	12	0
LT_3	TRINITY_DN27297_c0_g1_i1	250	10	0	PSQ76419.1 DNA-directed RNA polymerase subunit alpha [Bacteroidetes bacterium QH_6_63_17]	100	4.5e-35
LT_3	TRINITY_DN27210_c0_g1_i1	256	8	0	PSP60563.1 hypothetical protein BRC76_07915 [Halobacteriales archaeon QH_8_67_36]	54.7	1.3e-10
LT_3	TRINITY_DN27263_c0_g1_i1	997	47	0	ERG98558.1 transglutaminase-like enzyme, putative cysteine protease [Haloquadratum sp. J07HQX50]	99.5	3.2e-100
LT_3	TRINITY_DN27249_c0_g1_i1	235	8	0	WP_011402823.1 elongation factor Ts [Salinibacter ruber]	100	1.4e-06	Salinibacter ruber strain P18 chromosome, complete genome	89.956	1.25e-74
LT_3	TRINITY_DN27233_c0_g1_i1	256	8	0
LT_3	TRINITY_DN27258_c0_g1_i1	278	8	0
LT_3	TRINITY_DN27240_c0_g1_i1	523	20	0	PSP22407.1 deoxyuridine 5'-triphosphate nucleotidohydrolase [Halobacteriales archaeon QH_10_65_19]	65.7	4.6e-50
LT_3	TRINITY_DN27215_c0_g1_i1	435	20	0	WP_064287783.1 DUF262 domain-containing protein [Haloarcula sp. K1]	82.9	2.8e-64
LT_3	TRINITY_DN27287_c0_g1_i1	229	13	0
LT_3	TRINITY_DN27283_c0_g1_i1	208	5	0
LT_3	TRINITY_DN27201_c0_g1_i1	681	267	0	ERG99261.1 replication factor A [Haloquadratum sp. J07HQX50]	97.3	3.5e-114
LT_3	TRINITY_DN27264_c0_g1_i1	233	10	0	ESS04053.1 MoxR-like ATPase [uncultured archaeon A07HR67]	91.1	2.1e-10
LT_3	TRINITY_DN27229_c0_g1_i1	335	8	0	WP_049986866.1 ADP-forming succinate--CoA ligase subunit beta [Halobellus rufus]	80.2	5.1e-42	Halorubrum sp. BOL3-1 chromosome, complete genome	76.37	2.57e-33
LT_3	TRINITY_DN27255_c0_g1_i1	694	24	0	WP_144260478.1 sterol carrier protein [Natronomonas sp. F16-60]	98.6	1.4e-73	Natronorubrum bangense strain JCM 10635 chromosome, complete genome	76.955	2.04e-27
LT_3	TRINITY_DN27238_c0_g1_i1	240	6	0	KXZ49160.1 hypothetical protein GPECTOR_23g87 [Gonium pectorale]	67.5	4.5e-24
LT_3	TRINITY_DN27208_c0_g1_i1	292	6	0	PSQ57591.1 helicase [Halobacteriales archaeon SW_9_67_25]	82.5	2.8e-36	Haloterrigena jeotgali strain A29 chromosome, complete genome	84.896	1.3e-45
LT_3	TRINITY_DN27268_c0_g1_i1	304	14	0	ERH08893.1 hypothetical protein J07HX64_00645 [halophilic archaeon J07HX64]	98.5	2.6e-29
LT_3	TRINITY_DN27295_c0_g1_i1	242	5	0	ERH08330.1 hypothetical protein J07HX64_00070 [halophilic archaeon J07HX64]	87.5	5.7e-19
LT_3	TRINITY_DN27243_c0_g1_i1	244	13	0	ERH10959.1 ribonuclease P protein subunit Rpp30 [halophilic archaeon J07HX64]	100	1.4e-36
LT_3	TRINITY_DN27266_c0_g1_i1	384	16	0	ERH11450.1 universal stress protein UspA related nucleotide-binding protein, partial [halophilic archaeon J07HB67]	95	1.8e-54
LT_3	TRINITY_DN27221_c0_g1_i1	294	16	0	WP_092687854.1 F0F1 ATP synthase subunit C [Halorientalis regularis]	90.2	5.7e-13
LT_3	TRINITY_DN27231_c0_g1_i1	301	6	0	PSP85805.1 hypothetical protein BRC96_01025 [Halobacteriales archaeon QS_6_64_34]	65.6	1.7e-28
LT_3	TRINITY_DN27205_c0_g1_i1	303	9	0
LT_3	TRINITY_DN27278_c0_g1_i1	213	8	0	ERH09746.1 hypothetical protein J07HX64_01507 [halophilic archaeon J07HX64]	82.6	3.7e-22
LT_3	TRINITY_DN27219_c0_g1_i1	553	34	0	WP_094526184.1 alpha/beta hydrolase [Halorubrum sp. Ea8]	76.5	1e-71	Frondihabitans sp. PAMC28766, complete genome	92.157	1.27e-08
LT_3	TRINITY_DN27284_c0_g1_i1	286	8	0
LT_3	TRINITY_DN27254_c0_g1_i1	278	8	0
LT_3	TRINITY_DN27227_c0_g1_i1	282	15	0	WP_103029845.1 PAS domain-containing hybrid sensor histidine kinase/response regulator [Salinibacter altiplanensis]	92.4	2.8e-41	Salinibacter ruber strain M1 chromosome, complete genome	92.391	1.15e-105
LT_3	TRINITY_DN27226_c0_g1_i1	205	4	0	WP_121919802.1 DUF373 family protein [Haloplanus aerogenes]	83.6	2.1e-22
LT_3	TRINITY_DN27294_c0_g1_i1	303	9	0	ERH12954.1 Dehydrogenases (flavoprotein) [halophilic archaeon J07HB67]	98.7	1.3e-33
LT_3	TRINITY_DN27248_c0_g1_i1	264	5	0	ERG97447.1 ion channel [Haloquadratum sp. J07HQX50]	98.9	2.3e-45
LT_3	TRINITY_DN27259_c0_g1_i1	278	18	0	ERH04931.1 putative transcriptional regulator [Halorubrum sp. J07HR59]	91.2	7.9e-41
LT_3	TRINITY_DN27220_c0_g1_i1	265	6	0	PSQ58747.1 thermosome subunit [Halobacteriales archaeon SW_7_71_33]	82.8	1.6e-27
LT_3	TRINITY_DN27234_c0_g1_i1	405	21	0	ERH03208.1 NADH:ubiquinone oxidoreductase subunit 1 (chain H) [Halorubrum sp. J07HR59]	90.4	4.5e-53	Halogeometricum borinquense DSM 11551, complete genome	77.193	1.95e-15
LT_3	TRINITY_DN27202_c0_g1_i1	242	6	0	WP_118840969.1 amidohydrolase family protein [Salinibacter ruber]	98.8	3.9e-36	Salinibacter ruber DSM 13855, complete genome	93.802	7.53e-97
LT_3	TRINITY_DN27218_c0_g1_i1	409	12	0	ERG89653.1 hypothetical protein J07HX5_01824 [halophilic archaeon J07HX5]	97.5	1.8e-65
LT_3	TRINITY_DN27217_c0_g1_i1	203	10	0
LT_3	TRINITY_DN27246_c0_g1_i1	223	5	0	WP_144843307.1 chaperonin GroEL [Hymenobacter sp. Fur1]	77.3	7.3e-21
LT_3	TRINITY_DN27267_c0_g1_i1	244	16	0	WP_103016765.1 choice-of-anchor D domain-containing protein [Salinibacter ruber]	88.9	1.3e-31
LT_3	TRINITY_DN27222_c0_g1_i1	717	31	0	ERG98757.1 Sec-independent protein secretion pathway component TatC [Haloquadratum sp. J07HQX50]	100	4.5e-128
LT_3	TRINITY_DN27223_c0_g1_i1	231	10	0
LT_3	TRINITY_DN27216_c0_g1_i1	221	11	0	ERH08994.1 cystathionine beta-synthase (acetylserine-dependent) [halophilic archaeon J07HX64]	98.6	3.5e-31
LT_3	TRINITY_DN27277_c0_g1_i1	284	6	0	WP_137276162.1 aldehyde dehydrogenase [Natronomonas sp. F20-122]	60.6	1.7e-22
LT_3	TRINITY_DN27247_c0_g1_i1	219	4	0	WP_142979082.1 phosphate ABC transporter permease PstA [Halonotius terrestris]	44.9	1.8e-08
LT_3	TRINITY_DN27252_c0_g1_i1	291	14	0	PSQ59863.1 nascent polypeptide-associated complex protein [Halobacteriales archaeon SW_7_71_33]	72.2	4.4e-26	Halobiforma lacisalsi AJ5, complete genome	75.421	4.78e-25
LT_3	TRINITY_DN27279_c0_g1_i1	306	8	0
LT_3	TRINITY_DN27260_c0_g1_i1	346	13	0	TKX84782.1 dihydroxyacetone kinase subunit DhaK [Halorubrum sp. SS5]	91.2	8.9e-50	Halorubrum sp. PV6 chromosome, complete genome	82.997	4.15e-81
LT_3	TRINITY_DN27281_c0_g1_i1	264	10	0	WP_014556036.1 FAD-binding oxidoreductase [Haloquadratum walsbyi]	100	1.2e-43	Haloquadratum walsbyi DSM 16790 complete genome	95.833	1.05e-115
LT_3	TRINITY_DN27242_c0_g1_i1	453	33	0	ESS10668.1 putative phosphatase [uncultured archaeon A07HR60]	100	1.3e-48	Haloterrigena turkmenica DSM 5511 plasmid pHTUR01, complete sequence	91.045	2.84e-14
LT_3	TRINITY_DN27270_c0_g1_i1	382	9	0	ERH06614.1 phosphate uptake regulator [Halonotius sp. J07HN4]	98.4	4.3e-61	Haloprofundus sp. MHR1 chromosome, complete genome	77.69	4.8e-56
LT_3	TRINITY_DN27275_c0_g1_i1	292	11	0	ESS12975.1 amino acid/amide ABC transporter ATP-binding protein 2, HAAT family [uncultured archaeon A07HR60]	93.8	8.9e-43
LT_3	TRINITY_DN27272_c0_g1_i1	214	12	0
LT_3	TRINITY_DN27206_c0_g1_i1	329	19	0	ERH10800.1 ketopantoate reductase [halophilic archaeon J07HX64]	100	2.5e-25	Halorussus sp. RC-68 chromosome, complete genome	87.85	1.97e-24
LT_3	TRINITY_DN27203_c0_g1_i1	209	5	0
LT_3	TRINITY_DN27282_c0_g1_i1	249	14	0
LT_3	TRINITY_DN27239_c0_g1_i1	210	5	0	ESS11962.1 cation transport ATPase [uncultured archaeon A07HR60]	89.4	1.2e-20
LT_3	TRINITY_DN27245_c0_g1_i1	405	11	0	ERG92063.1 molybdopterin-guanine dinucleotide biosynthesis protein A [Haloquadratum walsbyi J07HQW1]	99.2	4.5e-69
LT_3	TRINITY_DN27292_c0_g1_i1	366	20	0	ESS12916.1 putative RNA-binding protein [uncultured archaeon A07HR60]	81.1	5e-51
LT_3	TRINITY_DN27290_c0_g1_i1	518	25	0	ESS12577.1 MoxR-like ATPase [uncultured archaeon A07HR60]	100	7.7e-90	Archaeon AArc-Sl strain AArc-Sl chromosome, complete genome	79.511	8.61e-55
LT_3	TRINITY_DN27286_c0_g1_i1	224	4	0	PSQ35701.1 response regulator [Halobacteriales archaeon SW_10_66_29]	74.3	1.7e-25
LT_3	TRINITY_DN34718_c0_g1_i1	302	14	0	ESS10695.1 enolase [uncultured archaeon A07HR60]	89	5.4e-43	Halobacterium hubeiense strain JI20-1 genome assembly, chromosome: I	81.498	1.05e-41
LT_3	TRINITY_DN34724_c0_g1_i1	202	6	0
LT_3	TRINITY_DN34785_c0_g1_i1	207	9	0	WP_121816962.1 methyltransferase domain-containing protein [Halostella sp. LT12]	79.4	1.3e-24	Archaeon AArc-Sl strain AArc-Sl chromosome, complete genome	82.843	6.81e-42
LT_3	TRINITY_DN34707_c0_g1_i1	481	22	0	ESS10571.1 ring-hydroxylating dioxygenase [uncultured archaeon A07HR60]	98.7	2.6e-87
LT_3	TRINITY_DN34775_c0_g1_i1	262	12	0
LT_3	TRINITY_DN34759_c0_g1_i1	294	8	0	ERG88898.1 ABC-type sugar transport system, periplasmic component, partial [halophilic archaeon J07HX5]	51.5	1.2e-18
LT_3	TRINITY_DN34768_c0_g1_i1	394	19	0	ERH13157.1 HoxA-like transcriptional regulator [halophilic archaeon J07HB67]	95.4	4.6e-58	Haloprofundus sp. MHR1 chromosome, complete genome	77.689	1.43e-31
LT_3	TRINITY_DN34763_c0_g1_i1	409	28	0	WP_089869553.1 cytochrome c oxidase subunit II [Halogranum rubrum]	63.7	3.3e-43	Halobellus limi strain CGMCC 1.10331 chromosome, complete genome	77.231	2.46e-39
LT_3	TRINITY_DN34771_c0_g1_i1	286	7	0	ESS12524.1 hypothetical protein A07HR60_00626 [uncultured archaeon A07HR60]	91.7	8.2e-33
LT_3	TRINITY_DN34750_c0_g1_i1	466	29	0	PSQ32726.1 hypothetical protein BRD09_02755 [Halobacteriales archaeon SW_10_68_16]	64.7	1.2e-49
LT_3	TRINITY_DN34782_c0_g1_i1	774	59	0	WP_129069773.1 3-oxoacyl-ACP reductase FabG [Halorientalis sp. F13-25]	79.5	8.6e-101
LT_3	TRINITY_DN34774_c0_g1_i1	331	12	0	ERH03682.1 ribosomal protein S4E, partial [Halorubrum sp. J07HR59]	84.4	1e-42
LT_3	TRINITY_DN34711_c0_g1_i1	299	6	0	WP_092734227.1 NAD-dependent epimerase/dehydratase family protein [Halopenitus persicus]	92.9	2.1e-47
LT_3	TRINITY_DN34781_c0_g1_i1	463	15	0	RYE59083.1 DNA-directed RNA polymerase subunit beta, partial [Sphingobacteriales bacterium]	77.2	2.5e-55
LT_3	TRINITY_DN34753_c0_g1_i1	235	9	0	ERG88763.1 mevalonate pyrophosphate decarboxylase [halophilic archaeon J07HX5]	98.7	3.7e-31
LT_3	TRINITY_DN34721_c0_g1_i1	303	16	0	ERG89844.1 glycine/D-amino acid oxidases (deaminating) [halophilic archaeon J07HX5]	98	6.2e-47
LT_3	TRINITY_DN34765_c0_g1_i1	487	24	0	WP_008007515.1 amidohydrolase [Halorubrum lipolyticum]	66.4	4.9e-46
LT_3	TRINITY_DN34793_c0_g1_i1	218	5	0	WP_137275644.1 HAD family hydrolase [Natronomonas sp. F20-122]	57.6	1.1e-16
LT_3	TRINITY_DN34745_c0_g1_i1	212	6	0	AKY04252.1 2'3'-cyclic-nucleotide 2'-phosphodiesterase [uncultured haloarchaeon]	88.6	2.7e-25
LT_3	TRINITY_DN34762_c0_g1_i1	322	14	0	PSR04507.1 iron-sulfur cluster assembly accessory protein [Bacteroidetes bacterium SW_10_40_5]	79.2	2.8e-37	Pontibacter akesuensis strain AKS 1T, complete genome	78.676	1.96e-14
LT_3	TRINITY_DN34796_c0_g1_i1	202	5	0
LT_3	TRINITY_DN34766_c0_g1_i1	279	17	0				Uncultured haloarchaeon clone fosmid eHwalsbyi 562 genomic sequence	93.678	4.31e-65
LT_3	TRINITY_DN34737_c0_g1_i1	420	15	0	ERH12475.1 ribosomal protein S27AE [halophilic archaeon J07HB67]	55.6	2.4e-17
LT_3	TRINITY_DN34701_c0_g1_i1	216	11	0	WP_014555743.1 TrkA family potassium uptake protein [Haloquadratum walsbyi]	95.2	7.9e-12	Haloquadratum walsbyi C23 complete genome	92.13	4.08e-79
LT_3	TRINITY_DN34784_c0_g1_i1	511	13	0	ERG88611.1 hypothetical protein J07HX5_00757 [halophilic archaeon J07HX5]	97.8	4.1e-67
LT_3	TRINITY_DN34739_c0_g1_i1	400	7	0	ERH11552.1 hypothetical protein J07HB67_00560 [halophilic archaeon J07HB67]	97	2.3e-65	Archaeon AArc-Sl strain AArc-Sl chromosome, complete genome	84.028	2.3e-69
LT_3	TRINITY_DN34733_c0_g1_i1	205	6	0	ERH12751.1 branched-chain amino acid ABC-type transport system, permease component [halophilic archaeon J07HB67]	94	4.7e-22
LT_3	TRINITY_DN34720_c0_g1_i1	365	16	0	WP_089768723.1 adenylate kinase [Halobellus clavatus]	57.9	3.1e-21
LT_3	TRINITY_DN34757_c0_g1_i1	212	6	0
LT_3	TRINITY_DN34740_c0_g1_i1	229	6	0
LT_3	TRINITY_DN34712_c0_g1_i1	411	25	0	ESS12765.1 esterase/lipase [uncultured archaeon A07HR60]	97.8	2.4e-73
LT_3	TRINITY_DN34760_c0_g1_i1	229	6	0	ERG88244.1 cytochrome c biogenesis protein [halophilic archaeon J07HX5]	98.7	2.1e-31
LT_3	TRINITY_DN34744_c0_g1_i1	256	95	0	PSQ09075.1 succinate--CoA ligase subunit alpha [Halobacteriales archaeon QS_5_70_15]	77.3	8.7e-10	Halorubrum sp. BOL3-1 chromosome, complete genome	81.25	1.17e-10
LT_3	TRINITY_DN34772_c0_g1_i1	286	39	0	ESS12294.1 ATPase, P-type, transporting, HAD superfamily, subfamily IC [uncultured archaeon A07HR60]	100	3.8e-38
LT_3	TRINITY_DN34751_c0_g1_i1	491	27	0	WP_144263616.1 AAA family ATPase [Natronomonas sp. F16-60]	52.2	5.7e-10
LT_3	TRINITY_DN34749_c0_g1_i1	225	6	0	WP_015410552.1 PGF-pre-PGF domain-containing protein [Natronomonas moolapensis]	98.7	2.5e-29	Natronomonas moolapensis 8.8.11 complete genome	98.222	8.82e-106
LT_3	TRINITY_DN34719_c0_g1_i1	233	7	0	ERH11735.1 sugar kinase, ribokinase family [halophilic archaeon J07HB67]	97.4	1.9e-32
LT_3	TRINITY_DN34715_c0_g1_i1	213	6	0	WP_135852872.1 DUF1028 domain-containing protein [Halorussus salinus]	87.7	5.7e-23	Haloferax volcanii DS2 plasmid pHV4, complete sequence	80.612	2.57e-31
LT_3	TRINITY_DN34705_c0_g1_i1	469	19	0	CDK38561.1 kinetochore-Ndc80 subunit Spc25 [Halorubrum sp. AJ67]	75	1.5e-36
LT_3	TRINITY_DN34789_c0_g1_i1	225	8	0	ERH10649.1 ADP-ribose pyrophosphatase [halophilic archaeon J07HX64]	100	8.2e-36
LT_3	TRINITY_DN34780_c0_g1_i1	241	7	0
LT_3	TRINITY_DN34729_c0_g1_i1	212	16	0	ESS10907.1 sugar phosphate isomerases/epimerase [uncultured archaeon A07HR60]	95.3	1.1e-26
LT_3	TRINITY_DN34725_c0_g1_i1	220	6	0	WP_121821045.1 hypothetical protein [Halostella salina]	87.1	4.4e-26
LT_3	TRINITY_DN34746_c0_g1_i1	238	10	0	WP_102540334.1 CBS domain-containing protein [Vibrio splendidus]	45.3	1.8e-09
LT_3	TRINITY_DN34791_c0_g1_i1	239	15	0	ERH04436.1 hypothetical protein J07HR59_01570, partial [Halorubrum sp. J07HR59]	84.8	2.1e-29
LT_3	TRINITY_DN34790_c0_g1_i1	207	493	0
LT_3	TRINITY_DN34756_c0_g1_i1	311	22	0	ERG90295.1 hypothetical protein J07HQW1_00314 [Haloquadratum walsbyi J07HQW1]	98.1	3.7e-47
LT_3	TRINITY_DN34798_c0_g1_i1	210	5	0	WP_141463019.1 hypothetical protein [Natronolimnobius sp. XQ-INN 246]	59.1	6.9e-13
LT_3	TRINITY_DN34730_c0_g1_i1	247	13	0	ESS12367.1 hypothetical protein A07HR60_00462 [uncultured archaeon A07HR60]	51.5	5.1e-07
LT_3	TRINITY_DN34717_c0_g1_i1	229	5	0
LT_3	TRINITY_DN34741_c0_g1_i1	276	5	0	ERH10573.1 hypothetical protein J07HX64_02349 [halophilic archaeon J07HX64]	95.6	9.7e-15
LT_3	TRINITY_DN34716_c0_g1_i1	407	15	0	ERH11840.1 oxidoreductase molybdopterin binding protein [halophilic archaeon J07HB67]	96.1	5.7e-72	Salinigranum rubrum strain GX10 chromosome, complete genome	80.26	3.89e-72
LT_3	TRINITY_DN34786_c0_g1_i1	291	10	0
LT_3	TRINITY_DN34743_c0_g1_i1	207	12	0
LT_3	TRINITY_DN34748_c0_g1_i1	346	14	0
LT_3	TRINITY_DN34788_c0_g1_i1	212	4	0	WP_049938345.1 hypothetical protein [Halobacterium sp. DL1]	53.1	6.3e-06
LT_3	TRINITY_DN34777_c0_g1_i1	393	13	0	WP_128908438.1 ABC transporter permease [Halorubrum sp. BOL3-1]	92.4	6.4e-60	Natrinema pellirubrum DSM 15624, complete genome	76.984	2.39e-29
LT_3	TRINITY_DN34706_c0_g1_i1	330	9	0	WP_089669442.1 phosphate ABC transporter permease [Halobacterium jilantaiense]	76.1	6.4e-29	Halopiger xanaduensis SH-6, complete genome	79.2	9.02e-38
LT_3	TRINITY_DN34702_c0_g1_i1	223	20	0	ERG88608.1 ABC-type multidrug transport system, ATPase and permease component [halophilic archaeon J07HX5]	100	3.4e-34
LT_3	TRINITY_DN34755_c0_g1_i1	306	10	0	WP_119842164.1 RagB/SusD family nutrient uptake outer membrane protein [Salinibacter ruber]	59.8	3e-25
LT_3	TRINITY_DN34732_c0_g1_i1	219	8	0	ERH00147.1 NAD(FAD)-dependent dehydrogenase [Haloquadratum sp. J07HQX50]	100	2.6e-31
LT_3	TRINITY_DN34776_c0_g1_i1	392	14	0	WP_007189732.1 hypothetical protein [Haloarcula californiae]	71.5	3.5e-42
LT_3	TRINITY_DN34700_c0_g1_i1	386	17	0
LT_3	TRINITY_DN34738_c0_g1_i1	279	8	0	ESS04151.1 hypothetical protein A07HR67_01138, partial [uncultured archaeon A07HR67]	85.7	2.6e-31
LT_3	TRINITY_DN34764_c0_g1_i1	240	6	0	ERH00061.1 aspartate kinase [Haloquadratum sp. J07HQX50]	100	3.1e-33
LT_3	TRINITY_DN34795_c0_g1_i1	257	8	0	WP_020445968.1 malate dehydrogenase [Salinarchaeum sp. Harcht-Bsk1]	82.9	3.6e-32
LT_3	TRINITY_DN34726_c0_g1_i1	233	8	0	ERG97433.1 dipeptidyl acylaminoacyl-peptidase [Haloquadratum sp. J07HQX50]	100	3.3e-40	Uncultured haloarchaeon clone fosmid eHwalsbyi 558 genomic sequence	98.701	9.13e-111
LT_3	TRINITY_DN34797_c0_g1_i1	264	9	0
LT_3	TRINITY_DN34792_c0_g1_i1	392	57	0	ERG92470.1 hypothetical protein J07HQW1_02514 [Haloquadratum walsbyi J07HQW1]	99.2	5e-65	Haloquadratum walsbyi DSM 16790 complete genome	82.94	7.86e-89
LT_3	TRINITY_DN34709_c0_g1_i1	492	13	0	WP_135827709.1 flagellar biosynthesis protein FlgA [Halorussus sp. HD8-83]	69.8	1.1e-61
LT_3	TRINITY_DN34752_c0_g1_i1	213	7	0	ERG96891.1 hypothetical protein J07HQW2_03375 [Haloquadratum walsbyi J07HQW2]	100	2.6e-31
LT_3	TRINITY_DN34779_c0_g1_i1	419	10	0	ERG91742.1 nitrate/nitrite transporter [Haloquadratum walsbyi J07HQW1]	100	2.5e-70	Haloquadratum walsbyi DSM 16790 complete genome	92.601	2.71e-168
LT_3	TRINITY_DN34742_c0_g1_i1	298	10	0
LT_3	TRINITY_DN34727_c0_g1_i1	247	6	0	PSP62528.1 transcription initiation factor IIB 3 [Halobacteriales archaeon QH_8_67_36]	61.4	4.9e-18
LT_3	TRINITY_DN34734_c0_g1_i1	216	16	0	WP_011403749.1 sulfurtransferase [Salinibacter ruber]	100	6.2e-33	Salinibacter ruber DSM 13855, complete genome	98.122	3.96e-99
LT_3	TRINITY_DN34767_c0_g1_i1	267	12	0	ERG89062.1 hypothetical protein J07HX5_01214 [halophilic archaeon J07HX5]	96.6	4.5e-33
LT_3	TRINITY_DN34735_c0_g1_i1	524	32	0	ERG91682.1 hypothetical protein J07HQW1_01716 [Haloquadratum walsbyi J07HQW1]	100	1.3e-15
LT_3	TRINITY_DN34769_c0_g1_i1	385	201	0	ESS11010.1 putative transcriptional regulator [uncultured archaeon A07HR60]	98.4	5.1e-62	Halogeometricum borinquense DSM 11551, complete genome	74.627	2.33e-29
LT_3	TRINITY_DN34714_c0_g1_i1	291	11	0	ERG96889.1 hypothetical protein J07HQW2_03373 [Haloquadratum walsbyi J07HQW2]	100	6.8e-35
LT_3	TRINITY_DN34710_c0_g1_i1	229	5	0	WP_119820966.1 AAA family ATPase [archaeon AArc-Sl]	84.2	5.4e-27
LT_3	TRINITY_DN34754_c0_g1_i1	220	4	0
LT_3	TRINITY_DN34722_c0_g1_i1	291	11	0
LT_3	TRINITY_DN34773_c0_g1_i1	670	43	0	ERG94808.1 hypothetical protein J07HQW2_01250 [Haloquadratum walsbyi J07HQW2]	100	2.3e-118	Haloquadratum walsbyi DSM 16790 complete genome	77.748	1.46e-53
LT_3	TRINITY_DN34747_c0_g1_i1	241	12	0				Dunaliella salina strain CCAP 19/18 chloroplast, complete genome	97.414	2.66e-106
LT_3	TRINITY_DN34799_c0_g1_i1	206	6	0	ERG88864.1 ABC-type spermidine/putrescine transport system, ATPase component [halophilic archaeon J07HX5]	93	1.5e-12
LT_3	TRINITY_DN34731_c0_g1_i1	216	4	0	WP_011404245.1 IMP dehydrogenase [Salinibacter ruber]	98.6	1.3e-30	Salinibacter ruber M8 chromosome, complete genome	95.37	8.64e-91
LT_3	TRINITY_DN34761_c0_g1_i1	382	21	0	ERH09746.1 hypothetical protein J07HX64_01507 [halophilic archaeon J07HX64]	69.3	1.1e-27
LT_3	TRINITY_DN34723_c0_g1_i1	228	6	0
LT_3	TRINITY_DN34783_c0_g1_i1	250	7	0	ESS11809.1 hypothetical protein A07HR60_01146 [uncultured archaeon A07HR60]	45.1	4.8e-13
LT_3	TRINITY_DN34778_c0_g1_i1	212	4	0
LT_3	TRINITY_DN34713_c0_g1_i1	290	6	0	PSQ47323.1 alanine--tRNA ligase, partial [Halobacteriales archaeon SW_7_65_23]	81.2	1.4e-35	Halomicrobium mukohataei DSM 12286, complete genome	77.344	1.32e-30
LT_3	TRINITY_DN34736_c0_g1_i1	302	232	0	ERH11795.1 hypothetical protein J07HB67_00806, partial [halophilic archaeon J07HB67]	98.9	1e-46	Halorubrum trapanicum DNA, complete genome, strain: CBA1232	89.17	4.55e-90
LT_3	TRINITY_DN34794_c0_g1_i1	298	10	0	WP_011570499.1 cell surface glycoprotein precursor [Haloquadratum walsbyi]	38.8	8.3e-12
LT_3	TRINITY_DN34708_c0_g1_i1	433	16	0	ERG89288.1 nucleoside 2-deoxyribosyltransferase [halophilic archaeon J07HX5]	100	5.9e-43
LT_3	TRINITY_DN34704_c0_g1_i1	400	10	0	WP_048066884.1 DUF1616 domain-containing protein [Haloquadratum walsbyi]	85.7	6e-58
LT_3	TRINITY_DN34787_c0_g1_i1	237	13	0	WP_118830210.1 S8 family serine peptidase [Salinibacter ruber]	100	3.9e-36	Salinibacter ruber DSM 13855, complete genome	99.156	9.25e-116
LT_3	TRINITY_DN34770_c0_g1_i1	218	14	0	WP_136716885.1 uracil phosphoribosyltransferase [halophilic archaeon NEN8]	68.1	1.3e-17
LT_3	TRINITY_DN34758_c0_g1_i1	217	6	0	WP_092692574.1 TAXI family TRAP transporter solute-binding subunit [Halorientalis regularis]	79.7	4.2e-21
LT_3	TRINITY_DN34728_c0_g1_i1	410	17	0	WP_011323565.1 IS200/IS605 family element transposase accessory protein TnpB [Natronomonas pharaonis]	56.2	1.6e-10
LT_3	TRINITY_DN34380_c0_g1_i1	694	51	0	ESS12900.1 penicilin amidase, partial [uncultured archaeon A07HR60]	100	9.6e-128
LT_3	TRINITY_DN34359_c0_g1_i1	333	79	0	ERG99015.1 protein of unknown function (DUF1059) [Haloquadratum sp. J07HQX50]	100	4.2e-20
LT_3	TRINITY_DN34307_c0_g1_i1	574	41	0	ERG89316.1 mevalonate kinase [halophilic archaeon J07HX5]	98.8	3.1e-87
LT_3	TRINITY_DN34331_c0_g1_i1	214	6	0	PHQ43982.1 hypothetical protein Z052_01205 [Halorubrum sp. C191]	63.4	4e-16
LT_3	TRINITY_DN34386_c0_g1_i1	344	278	0	ERG88838.1 diphthamide biosynthesis enzyme Dph2 [halophilic archaeon J07HX5]	90.3	8.3e-48	Halomicrobium mukohataei DSM 12286, complete genome	76.333	2.65e-33
LT_3	TRINITY_DN34311_c0_g1_i1	288	10	0	QFR37608.1 lycopene cyclase family protein CruP [Dunaliella salina]	76	2.6e-34
LT_3	TRINITY_DN34397_c0_g1_i1	394	18	0	XP_001693712.1 iron-sulfur cluster assembly scaffold protein [Chlamydomonas reinhardtii]	83.1	4.3e-32	PREDICTED: Rhodamnia argentea iron-sulfur cluster assembly protein 1-like (LOC115734793), mRNA	80.233	1.48e-06
LT_3	TRINITY_DN34341_c0_g1_i1	495	45	0	ERH00049.1 hypothetical protein J07HQX50_01202 [Haloquadratum sp. J07HQX50]	99.4	3.2e-85
LT_3	TRINITY_DN34348_c0_g1_i1	346	9	0	ERG99845.1 citrate lyase beta subunit [Haloquadratum sp. J07HQX50]	98.2	3.9e-53
LT_3	TRINITY_DN34324_c0_g1_i1	257	10	0	WP_135854106.1 NAD-dependent epimerase/dehydratase family protein [Halorussus salinus]	59.3	4.6e-19
LT_3	TRINITY_DN34399_c0_g1_i1	256	6	0	WP_144906596.1 MBL fold metallo-hydrolase [Halobellus sp. ZY21]	88.1	1.6e-35	Halopiger xanaduensis SH-6, complete genome	82.305	3.99e-50
LT_3	TRINITY_DN34378_c0_g1_i1	355	12	0	ERH11127.1 hypothetical protein J07HX64_02908 [halophilic archaeon J07HX64]	100	1.6e-22
LT_3	TRINITY_DN34315_c0_g1_i1	270	6	0
LT_3	TRINITY_DN34320_c0_g1_i1	307	13	0	ERG93709.1 subtilisin-like serine protease [Haloquadratum walsbyi J07HQW2]	99	5.7e-48	Uncultured haloarchaeon clone fosmid eHwalsbyi 022 genomic sequence	94.158	1.23e-120
LT_3	TRINITY_DN34356_c0_g1_i1	264	8	0	PSQ56280.1 hypothetical protein BRD22_06285 [Halobacteriales archaeon SW_8_68_21]	77.6	2.1e-27
LT_3	TRINITY_DN34351_c0_g1_i1	218	6	0	ERH12222.1 hypothetical protein J07HB67_01236 [halophilic archaeon J07HB67]	100	2.5e-34
LT_3	TRINITY_DN34302_c0_g1_i1	249	8	0	WP_114450367.1 hypothetical protein [Haloplanus salinus]	85.4	1.1e-30
LT_3	TRINITY_DN34357_c0_g1_i1	203	8	0	ESS08246.1 NADH dehydrogenase subunit B [uncultured archaeon A07HN63]	98	3.6e-19	Haloarcula marismortui ATCC 43049 chromosome I, complete sequence	90	6.66e-42
LT_3	TRINITY_DN34363_c0_g1_i1	231	7	0	ESS12906.1 propionyl-CoA carboxylase carboxyltransferase subunit [uncultured archaeon A07HR60]	96.1	8.4e-20
LT_3	TRINITY_DN34335_c0_g1_i1	241	5	0	PSP90206.1 amidase [Halobacteriales archaeon QS_4_69_34]	62.8	1.6e-18
LT_3	TRINITY_DN34398_c0_g1_i1	589	28	0	ERH00113.1 tRNA intron endonuclease [Haloquadratum sp. J07HQX50]	100	6.3e-104
LT_3	TRINITY_DN34372_c0_g1_i1	1328	168	0	ERG98660.1 peptide chain release factor 1 [Haloquadratum sp. J07HQX50]	100	1.2e-235
LT_3	TRINITY_DN34382_c0_g1_i1	229	4	0	ESS12700.1 formate-tetrahydrofolate ligase [uncultured archaeon A07HR60]	94.7	1.2e-31	Haloarcula hispanica ATCC 33960 plasmid pHH400, complete sequence	77.778	2.18e-22
LT_3	TRINITY_DN34345_c0_g1_i1	323	11	0	WP_089808025.1 PHP domain-containing protein [Halogeometricum rufum]	54	1e-07
LT_3	TRINITY_DN34362_c0_g1_i1	291	14	0	ESS10992.1 DNA mismatch repair protein, MutS family [uncultured archaeon A07HR60]	95.8	3.1e-43
LT_3	TRINITY_DN34376_c0_g1_i1	287	13	0	ERG96964.1 hypothetical protein J07HQW2_03450 [Haloquadratum walsbyi J07HQW2]	94.2	3.1e-32	Haloquadratum walsbyi DSM 16790 complete genome	79.394	1.32e-20
LT_3	TRINITY_DN34353_c0_g1_i1	256	15	0
LT_3	TRINITY_DN34385_c0_g1_i1	217	10	0
LT_3	TRINITY_DN34366_c0_g1_i1	314	8	0	WP_103992589.1 hypothetical protein [Halobellus limi]	51	1.2e-24
LT_3	TRINITY_DN34349_c0_g1_i1	343	13	0	WP_129113975.1 MULTISPECIES: AMP-binding protein [unclassified Haloferacaceae]	63.4	1.7e-29	Baekduia soli strain BR7-21 chromosome, complete genome	86.747	5.83e-15
LT_3	TRINITY_DN34330_c0_g1_i1	295	9	0
LT_3	TRINITY_DN34343_c0_g1_i1	316	8	0	ESS11652.1 DNA polymerase elongation subunit, family B [uncultured archaeon A07HR60]	100	1e-47	Haloferax volcanii polB gene for DNA polymerase B	84.706	3.2e-12
LT_3	TRINITY_DN34317_c0_g1_i1	439	16	0	WP_144798262.1 extracellular solute-binding protein [Halorubrum depositum]	84.5	4.5e-46
LT_3	TRINITY_DN34309_c0_g1_i1	450	14	0	ERG88958.1 hypothetical protein J07HX5_01106 [halophilic archaeon J07HX5]	95.3	3.3e-76
LT_3	TRINITY_DN34336_c0_g1_i1	252	7	0
LT_3	TRINITY_DN34374_c0_g1_i1	240	8	0
LT_3	TRINITY_DN34325_c0_g1_i1	233	8	0	WP_004056703.1 GvpL/GvpF family gas vesicle protein [Haloferax mediterranei]	71.4	1.6e-07
LT_3	TRINITY_DN34321_c0_g1_i1	229	9	0				Salinibacter ruber strain M1 chromosome, complete genome	97.826	2.5e-106
LT_3	TRINITY_DN34308_c0_g1_i1	261	11	0	ERH13435.1 prephenate dehydratase [halophilic archaeon J07HB67]	100	2.7e-38	Halorubrum sp. BOL3-1 chromosome, complete genome	83.085	3.2e-41
LT_3	TRINITY_DN34337_c0_g1_i1	302	19	0	ERG90604.1 putative membrane protein [Haloquadratum walsbyi J07HQW1]	99	6.8e-38	Haloquadratum walsbyi DSM 16790 complete genome	87.368	4.58e-85
LT_3	TRINITY_DN34333_c0_g1_i1	377	27	0	ERH03748.1 glutaredoxin related protein [Halorubrum sp. J07HR59]	80.6	3e-35
LT_3	TRINITY_DN34368_c0_g1_i1	295	22	0	ERG99697.1 hypothetical protein J07HQX50_00849 [Haloquadratum sp. J07HQX50]	100	9e-43
LT_3	TRINITY_DN34371_c0_g1_i1	915	53	0	ERG96722.1 ADP-ribose pyrophosphatase [Haloquadratum walsbyi J07HQW2]	100	1.9e-86
LT_3	TRINITY_DN34387_c0_g1_i1	651	74	0	ERG92695.1 amino acid transporter [Haloquadratum walsbyi J07HQW1]	100	3.3e-53
LT_3	TRINITY_DN34364_c0_g1_i1	215	8	0	ESS13047.1 Choline dehydrogenase related flavoprotein [uncultured archaeon A07HR60]	100	3.2e-34
LT_3	TRINITY_DN34347_c0_g1_i1	277	6	0	WP_086888312.1 DNA phosphorothioation-dependent restriction protein DptF [Natronolimnobius aegyptiacus]	43.4	8.3e-06
LT_3	TRINITY_DN34354_c0_g1_i1	247	6	0	ESS07535.1 uncharacterized protein conserved in archaea [uncultured archaeon A07HB70]	98.4	9.9e-27
LT_3	TRINITY_DN34360_c0_g1_i1	250	6	0	WP_119359589.1 NADP-dependent isocitrate dehydrogenase [Meiothermus luteus]	75.9	8.2e-29
LT_3	TRINITY_DN34305_c0_g1_i1	229	6	0	PSQ03617.1 hypothetical protein BRC97_12890 [Halobacteriales archaeon QS_6_71_20]	51.4	2.1e-15
LT_3	TRINITY_DN34339_c0_g1_i1	204	11	0	WP_014556425.1 ABC transporter ATP-binding protein [Haloquadratum walsbyi]	86.8	7.2e-23
LT_3	TRINITY_DN34369_c0_g1_i1	230	6	0	WP_118839709.1 1-acyl-sn-glycerol-3-phosphate acyltransferase [Salinibacter ruber]	97.4	2.2e-36	Salinibacter ruber strain P13 chromosome, complete genome	93.427	2.02e-82
LT_3	TRINITY_DN34375_c0_g1_i1	249	6	0
LT_3	TRINITY_DN34355_c0_g1_i1	402	9	0	ERH11156.1 Rad3-related DNA helicase [halophilic archaeon J07HX64]	97.7	5.9e-69	Salinarchaeum sp. Harcht-Bsk1, complete genome	82.317	2.45e-29
LT_3	TRINITY_DN34389_c0_g1_i1	282	8	0	ERG97922.1 hypothetical protein J07HQX50_01954 [Haloquadratum sp. J07HQX50]	97.4	7.1e-13
LT_3	TRINITY_DN34379_c0_g1_i1	327	16	0	ESS11250.1 ATP-dependent 26S proteasome regulatory subunit, partial [uncultured archaeon A07HR60]	87	3.9e-39
LT_3	TRINITY_DN34391_c0_g1_i1	244	6	0	ERH10025.1 PAS sensor histidine kinase [halophilic archaeon J07HX64]	95.1	4.4e-35
LT_3	TRINITY_DN34322_c0_g1_i1	287	17	0	ERG98325.1 ATPase involved in chromosome partitioning [Haloquadratum sp. J07HQX50]	97.8	4.6e-44
LT_3	TRINITY_DN34306_c0_g1_i1	539	28	0
LT_3	TRINITY_DN34384_c0_g1_i1	203	14	0				Haloquadratum walsbyi clone 7B05 sequence	85.119	1.44e-38
LT_3	TRINITY_DN34381_c0_g1_i1	214	6	0	ERH09997.1 PAS sensor histidine kinase [halophilic archaeon J07HX64]	100	2.2e-30
LT_3	TRINITY_DN34395_c0_g1_i1	251	6	0	WP_089767390.1 hypothetical protein [Halobellus clavatus]	76.8	3.7e-21
LT_3	TRINITY_DN34388_c0_g1_i1	389	13	0	ERG99802.1 hypothetical protein J07HQX50_00955 [Haloquadratum sp. J07HQX50]	100	4.1e-59
LT_3	TRINITY_DN34310_c0_g1_i1	285	13	0	ERG88265.1 DNA polymerase III subunit [halophilic archaeon J07HX5]	100	1.1e-45
LT_3	TRINITY_DN34377_c0_g1_i1	364	17	0	ERG98617.1 hypothetical protein J07HQX50_02659, partial [Haloquadratum sp. J07HQX50]	99.2	2e-55
LT_3	TRINITY_DN34393_c0_g1_i1	211	2	0	ESS10450.1 allosteric NADP-dependent malic enzyme [uncultured archaeon A07HR60]	89.9	1.6e-25
LT_3	TRINITY_DN34390_c0_g1_i1	216	6	0	WP_082230691.1 cytochrome-c oxidase [Haloprofundus marisrubri]	88.7	2.9e-30	Halomicrobium mukohataei DSM 12286, complete genome	85.377	5.46e-53
LT_3	TRINITY_DN34396_c0_g1_i1	215	6	0	WP_006630278.1 helix-turn-helix transcriptional regulator [Halorubrum tebenquichense]	74.6	4.4e-23	Halorubrum ezzemoulense strain Fb21 chromosome, complete genome	79.63	9.62e-11
LT_3	TRINITY_DN34323_c0_g1_i1	345	11	0	SFJ45045.1 peptide/nickel transport system substrate-binding protein, partial [Natronobacterium gregoryi]	63.7	2.8e-35
LT_3	TRINITY_DN34301_c0_g1_i1	215	4	0	XP_022856594.1 bax inhibitor 1-like [Olea europaea var. sylvestris]	60	8.9e-08
LT_3	TRINITY_DN34338_c0_g1_i1	205	14	0	ERG98068.1 prolyl-tRNA synthetase, family I [Haloquadratum sp. J07HQX50]	98.5	2.7e-30
LT_3	TRINITY_DN34329_c0_g1_i1	318	19	0	ERG97067.1 ABC-type nitrate/sulfonate/bicarbonate transport system, periplasmic component [Haloquadratum walsbyi J07HQW2]	100	1.7e-50	Uncultured haloarchaeon clone fosmid eHwalsbyi 421 genomic sequence	82.075	6.41e-69
LT_3	TRINITY_DN34342_c0_g1_i1	203	8	0	ESS03959.1 TRAP transporter solute receptor, TAXI family [uncultured archaeon A07HR67]	100	7.8e-30	Halorubrum trapanicum DNA, complete genome, strain: CBA1232	85.572	1.1e-49
LT_3	TRINITY_DN34313_c0_g1_i1	401	20	0	ESS11555.1 Rieske (2Fe-2S) iron-sulfur domain protein [uncultured archaeon A07HR60]	91.8	4.6e-58
LT_3	TRINITY_DN34361_c0_g1_i1	427	28	0	ERH06960.1 translation elongation factor aEF-2 [Halonotius sp. J07HN4]	97.8	7.1e-73	Halohasta litchfieldiae strain tADL chromosome, complete genome	86.635	4.91e-126
LT_3	TRINITY_DN34304_c0_g1_i1	276	13	0
LT_3	TRINITY_DN34300_c0_g1_i1	248	8	0	WP_142980524.1 DEAD/DEAH box helicase [Halonotius terrestris]	78.8	2.1e-13
LT_3	TRINITY_DN34319_c0_g1_i1	389	7	0	ERH11199.1 PAS sensor histidine kinase [halophilic archaeon J07HX64]	99.2	9.3e-64
LT_3	TRINITY_DN34334_c0_g1_i1	277	13	0	PSQ38369.1 proteasome endopeptidase complex, archaeal, alpha subunit [Halobacteriales archaeon SW_5_70_135]	94.5	7.4e-39	PREDICTED: Eucalyptus grandis proteasome subunit alpha type-1-A (LOC104448773), mRNA	86.567	2.15e-08
LT_3	TRINITY_DN34394_c0_g1_i1	317	9	0				Haloquadratum walsbyi C23 complete genome	96.078	1.16e-11
LT_3	TRINITY_DN34314_c0_g1_i1	282	12	0	ERG99804.1 putative deacylase [Haloquadratum sp. J07HQX50]	100	5.8e-47
LT_3	TRINITY_DN34344_c0_g1_i1	517	350	0	WP_077204726.1 hypothetical protein [Halorientalis sp. IM1011]	87.3	2.8e-84
LT_3	TRINITY_DN34303_c0_g1_i1	315	9	0	ERG89389.1 dehydrogenase, partial [halophilic archaeon J07HX5]	57.8	3.2e-22
LT_3	TRINITY_DN34352_c0_g1_i1	246	9	0	AEM57273.1 hexosyltransferase / glycosyltransferase [Haloarcula hispanica ATCC 33960]	71.7	2.7e-16
LT_3	TRINITY_DN34327_c0_g1_i1	274	9	0	WP_049937800.1 hypothetical protein [Haloplanus natans]	44	8.7e-08
LT_3	TRINITY_DN34312_c0_g1_i1	745	26	0	PSP18113.1 ornithine cyclodeaminase family protein [Halobacteriales archaeon QH_10_67_13]	78.7	5.2e-63
LT_3	TRINITY_DN34346_c0_g1_i1	380	15	0	ERG97865.1 hypothetical protein J07HQX50_01895, partial [Haloquadratum sp. J07HQX50]	98.9	2e-42	Natronobacterium gregoryi SP2, complete genome	97.368	1.42e-06
LT_3	TRINITY_DN34332_c0_g1_i1	229	11	0	ERH07957.1 protein of unknown function (DUF2869) [Halonotius sp. J07HN4]	98.6	7e-27
LT_3	TRINITY_DN34370_c0_g1_i1	242	7	0	WP_074794488.1 GNAT family N-acetyltransferase [Haloferax larsenii]	70.1	3.3e-19
LT_3	TRINITY_DN34340_c0_g1_i1	397	20	0	ACT21080.1 1-deoxy-D-xylulose 5-phosphate synthase [Dunaliella salina]	97	2.4e-67	Dunaliella salina strain CCAP 19/30 1-deoxy-D-xylulose 5-phosphate synthase (DXS) mRNA, complete cds	91.184	2.04e-149
LT_3	TRINITY_DN34383_c0_g1_i1	378	27	0	ERG97134.1 hypothetical protein J07HQW2_03620 [Haloquadratum walsbyi J07HQW2]	99.2	2e-55
LT_3	TRINITY_DN34392_c0_g1_i1	234	9	0	ERG89935.1 putative GTPases (G3E family) [halophilic archaeon J07HX5]	89.3	1.2e-18
LT_3	TRINITY_DN34358_c0_g1_i1	316	8	0	PSR05535.1 hypothetical protein BRD49_04590 [Bacteroidetes bacterium SW_10_40_5]	50.5	1.1e-22
LT_3	TRINITY_DN34367_c0_g1_i1	481	44	0	ERG97444.1 hypothetical protein J07HQX50_01471 [Haloquadratum sp. J07HQX50]	100	2e-79
LT_3	TRINITY_DN34318_c0_g1_i1	708	60	0	AAY84712.1 beta-tubulin, partial [Dunaliella salina]	98.3	3.1e-57	Dunaliella salina beta-tubulin mRNA, partial cds	90.625	1.81e-127
LT_3	TRINITY_DN34373_c0_g1_i1	225	14	0	ERG91460.1 peroxiredoxin [Haloquadratum walsbyi J07HQW1]	71.2	7.4e-21
LT_3	TRINITY_DN34365_c0_g1_i1	234	5	0	ERG89216.1 thymidine kinase [halophilic archaeon J07HX5]	97.4	1.1e-32
LT_3	TRINITY_DN34316_c0_g1_i1	222	5	0	WP_006882149.1 ferredoxin--nitrite reductase [Halosimplex carlsbadense]	86.3	1.1e-32	Haloferax mediterranei ATCC 33500 genome	84.375	2.02e-52
LT_3	TRINITY_DN34326_c0_g1_i1	266	11	0	ESS13030.1 putative deacylase [uncultured archaeon A07HR60]	100	2e-33
LT_3	TRINITY_DN34350_c0_g1_i1	269	20	0	ESS10800.1 TrkA-C domain protein [uncultured archaeon A07HR60]	98.9	2.1e-38
LT_3	TRINITY_DN34328_c0_g1_i1	228	8	0	ERG93499.1 phosphatidylserine decarboxylase [Haloquadratum walsbyi J07HQW1]	100	2.4e-35
LT_3	TRINITY_DN17912_c0_g1_i1	757	105	0	ERG95960.1 hypothetical protein J07HQW2_02421 [Haloquadratum walsbyi J07HQW2]	100	8.2e-56
LT_3	TRINITY_DN17909_c0_g1_i1	382	24	0	WP_023395655.1 methionine synthase [Candidatus Halobonum tyrrellensis]	84.3	2.2e-57	Haloplanus sp. CBA1113 chromosome, complete genome	82.078	2.14e-84
LT_3	TRINITY_DN17964_c0_g1_i1	665	59	0	ESS12150.1 L-aspartate/phosphoserine aminotransferase apoenzyme, partial [uncultured archaeon A07HR60]	100	2.8e-116
LT_3	TRINITY_DN17929_c0_g1_i1	242	20	0	ERH11713.1 fructose-1,6-bisphosphatase, partial [halophilic archaeon J07HB67]	100	2.9e-31
LT_3	TRINITY_DN17924_c0_g1_i1	295	13	0	ERG93199.1 arylsulfatase A related enzyme [Haloquadratum walsbyi J07HQW1]	100	3.2e-48	Haloquadratum walsbyi C23 complete genome	85.374	5.81e-79
LT_3	TRINITY_DN17924_c0_g2_i1	588	43	0	ERG93199.1 arylsulfatase A related enzyme [Haloquadratum walsbyi J07HQW1]	100	2.6e-94	Haloquadratum walsbyi DSM 16790 complete genome	83.721	4.04e-143
LT_3	TRINITY_DN17918_c0_g1_i1	293	20	0
LT_3	TRINITY_DN17992_c0_g1_i1	252	22	0
LT_3	TRINITY_DN17982_c0_g1_i1	382	356	0	ERG91007.1 asparagine synthase (glutamine-hydrolyzing) [Haloquadratum walsbyi J07HQW1]	100	2.6e-58
LT_3	TRINITY_DN17982_c0_g1_i2	546	35	0	ERG91007.1 asparagine synthase (glutamine-hydrolyzing) [Haloquadratum walsbyi J07HQW1]	100	6.1e-93
LT_3	TRINITY_DN17986_c0_g1_i1	585	57	0	ERG99211.1 putative Zn-dependent hydrolase [Haloquadratum sp. J07HQX50]	99.5	7.9e-107
LT_3	TRINITY_DN17986_c0_g1_i2	297	28	0	ERG99211.1 putative Zn-dependent hydrolase [Haloquadratum sp. J07HQX50]	98.9	4.4e-45
LT_3	TRINITY_DN17995_c0_g1_i1	230	3	0	ERH12003.1 ribosomal protein archaeal type S5 [halophilic archaeon J07HB67]	100	3e-30
LT_3	TRINITY_DN17995_c0_g2_i1	215	11	0	ERH12003.1 ribosomal protein archaeal type S5 [halophilic archaeon J07HB67]	100	4.4e-23
LT_3	TRINITY_DN17995_c0_g1_i2	284	6	0	ERH12003.1 ribosomal protein archaeal type S5 [halophilic archaeon J07HB67]	95.7	2.4e-40	Halorubrum ezzemoulense strain Fb21 chromosome, complete genome	82.517	1.23e-60
LT_3	TRINITY_DN17908_c0_g1_i1	217	25	0				Salinibacter ruber DSM 13855, complete genome	91.244	8.87e-76
LT_3	TRINITY_DN17926_c0_g1_i1	203	10192	0	ERH08674.1 hypothetical protein J07HX64_00420 [halophilic archaeon J07HX64]	100	9e-18
LT_3	TRINITY_DN17946_c0_g1_i1	1202	142	0	ERG99454.1 diketogulonate related aldo/keto reductase [Haloquadratum sp. J07HQX50]	99.6	1.1e-155
LT_3	TRINITY_DN17974_c0_g1_i1	331	14	0	ERH12983.1 hypothetical protein J07HB67_02014, partial [halophilic archaeon J07HB67]	42	1.8e-07
LT_3	TRINITY_DN17974_c0_g2_i1	395	20	0	WP_080506628.1 PGF-CTERM sorting domain-containing protein [Halolamina pelagica]	41.7	9e-14
LT_3	TRINITY_DN17984_c0_g1_i1	587	45	0	EGQ39590.1 hypothetical protein J07AB56_03180, partial [Candidatus Nanosalinarum sp. J07AB56]	39.1	5.2e-26
LT_3	TRINITY_DN17956_c0_g1_i1	741	35	0	WP_137706740.1 MULTISPECIES: hypothetical protein [Halorubrum]	96.3	1.5e-30
LT_3	TRINITY_DN17933_c0_g1_i1	746	215	0	ERG94337.1 hypothetical protein J07HQW2_00771 [Haloquadratum walsbyi J07HQW2]	98.9	9.8e-94
LT_3	TRINITY_DN17990_c0_g1_i1	226	7	0	WP_152043605.1 hypothetical protein [Salinigranum salinum]	97.1	1.1e-32	Haloplanus aerogenes strain JCM 16430 chromosome, complete genome	94.811	7.05e-87
LT_3	TRINITY_DN17957_c0_g1_i1	1348	76	0
LT_3	TRINITY_DN17905_c0_g1_i1	691	44	0	WP_014555848.1 ATP-binding protein [Haloquadratum walsbyi]	52.4	1.4e-57
LT_3	TRINITY_DN17923_c0_g1_i1	590	35	0	ESS11859.1 alanyl-tRNA synthetase [uncultured archaeon A07HR60]	99.5	3.9e-106
LT_3	TRINITY_DN17970_c0_g1_i1	205	13	0	ERG94879.1 oligosaccharyl transferase, archaeosortase system-associated [Haloquadratum walsbyi J07HQW2]	91	5.7e-28
LT_3	TRINITY_DN17970_c1_g1_i1	306	15	0	ERG90048.1 putative membrane protein required for N-linked glycosylation, partial [Haloquadratum walsbyi J07HQW1]	87.1	3.9e-41	Haloquadratum walsbyi DSM 16790 complete genome	86.047	1.67e-84
LT_3	TRINITY_DN17934_c0_g1_i1	1054	123	0	ERG95898.1 putative acetylornithine/succinylornithine transaminase [Haloquadratum walsbyi J07HQW2]	84.3	8.6e-112
LT_3	TRINITY_DN17949_c0_g1_i1	411	25	0
LT_3	TRINITY_DN17939_c0_g1_i1	203	359	0	ERH13436.1 protein affecting phage T7 exclusion by the F plasmid [halophilic archaeon J07HB67]	96.5	7.8e-22
LT_3	TRINITY_DN17939_c0_g1_i2	541	409	0	ERH13436.1 protein affecting phage T7 exclusion by the F plasmid [halophilic archaeon J07HB67]	86.6	8.8e-36
LT_3	TRINITY_DN17913_c0_g1_i1	414	19	0
LT_3	TRINITY_DN17913_c0_g2_i1	837	47	0
LT_3	TRINITY_DN17965_c0_g1_i1	310	16	0	ESS12172.1 hypothetical protein A07HR60_01112 [uncultured archaeon A07HR60]	100	4.4e-48
LT_3	TRINITY_DN17965_c0_g2_i1	330	14	0	ESS12171.1 phosphoglucosamine mutase [uncultured archaeon A07HR60]	100	4e-23
LT_3	TRINITY_DN17965_c0_g3_i1	246	19	0	ESS12172.1 hypothetical protein A07HR60_01112 [uncultured archaeon A07HR60]	100	4.6e-40
LT_3	TRINITY_DN17947_c0_g1_i1	497	31	0	WP_014556573.1 SDR family NAD(P)-dependent oxidoreductase [Haloquadratum walsbyi]	95.8	8.8e-83	Haloquadratum walsbyi C23 complete genome	92.857	0
LT_3	TRINITY_DN17947_c0_g2_i1	335	317	0	WP_014556573.1 SDR family NAD(P)-dependent oxidoreductase [Haloquadratum walsbyi]	90.1	3.2e-44	Haloquadratum walsbyi C23 complete genome	88	8.49e-93
LT_3	TRINITY_DN17994_c0_g1_i1	205	4	0	ERG94473.1 leucyl-tRNA synthetase [Haloquadratum walsbyi J07HQW2]	100	1.6e-09
LT_3	TRINITY_DN17994_c0_g1_i2	206	12	0	ERG94473.1 leucyl-tRNA synthetase [Haloquadratum walsbyi J07HQW2]	100	1.6e-09
LT_3	TRINITY_DN17955_c0_g1_i1	413	32	0	ERG89120.1 arginyl-tRNA synthetase [halophilic archaeon J07HX5]	97.8	6e-69
LT_3	TRINITY_DN17922_c0_g1_i1	244	5	0	ERH14094.1 threonine dehydrogenase related Zn-dependent dehydrogenase [halophilic archaeon J07HB67]	100	6.5e-39
LT_3	TRINITY_DN17997_c0_g1_i1	260	28	0
LT_3	TRINITY_DN17960_c0_g1_i1	272	12	0	ESS10888.1 phosphoenolpyruvate synthase/pyruvate phosphate dikinase [uncultured archaeon A07HR60]	88.9	1.1e-10
LT_3	TRINITY_DN17932_c0_g1_i1	271	18	0	ERH04985.1 hypothetical protein J07HR59_00019 [Halorubrum sp. J07HR59]	98.9	1.7e-43
LT_3	TRINITY_DN17981_c0_g1_i1	413	14	0	WP_089385515.1 DNA double-strand break repair nuclease NurA [Halorubrum vacuolatum]	44.5	7.4e-27
LT_3	TRINITY_DN17920_c0_g1_i1	206	198	0	WP_074877745.1 cysteine desulfurase [Halolamina pelagica]	64.6	5.9e-17
LT_3	TRINITY_DN17996_c0_g1_i1	487	67	0	ERG96990.1 ABC-type phosphate transport system, periplasmic component [Haloquadratum walsbyi J07HQW2]	100	4.8e-25
LT_3	TRINITY_DN17976_c0_g1_i1	342	26	0	ESS10992.1 DNA mismatch repair protein, MutS family [uncultured archaeon A07HR60]	100	2.2e-40
LT_3	TRINITY_DN17976_c0_g2_i1	255	18	0	ESS10993.1 putative metal-binding protein [uncultured archaeon A07HR60]	100	9e-15
LT_3	TRINITY_DN17917_c0_g1_i1	321	412	0	ESS10439.1 Zn-dependent alcohol dehydrogenase, class III [uncultured archaeon A07HR60]	100	4.4e-51
LT_3	TRINITY_DN17917_c0_g2_i1	217	9	0	ESS10439.1 Zn-dependent alcohol dehydrogenase, class III [uncultured archaeon A07HR60]	98.6	4.8e-33
LT_3	TRINITY_DN17989_c0_g1_i1	317	17	0	ERG97499.1 ABC-type sugar transport system, ATPase component, partial [Haloquadratum sp. J07HQX50]	99	4.8e-50
LT_3	TRINITY_DN17989_c0_g2_i1	203	8	0	ERG97499.1 ABC-type sugar transport system, ATPase component, partial [Haloquadratum sp. J07HQX50]	100	3.6e-27
LT_3	TRINITY_DN17919_c0_g1_i1	257	17	0
LT_3	TRINITY_DN17973_c0_g1_i1	286	11	0	PSP20038.1 DNA primase [Halobacteriales archaeon QH_10_67_13]	77.5	5.7e-26
LT_3	TRINITY_DN17962_c0_g1_i1	449	32	0	AKY04227.1 cell surface adhesin [uncultured haloarchaeon]	36.7	3.9e-13
LT_3	TRINITY_DN17962_c0_g1_i2	449	12	0	AKY04227.1 cell surface adhesin [uncultured haloarchaeon]	36.7	1.7e-13
LT_3	TRINITY_DN17979_c0_g1_i1	1482	112	0	WP_121568195.1 bifunctional phosphoribosylaminoimidazolecarboxamide formyltransferase/IMP cyclohydrolase [Halobellus sp. Atlit-38R]	66.1	5.9e-183
LT_3	TRINITY_DN17988_c0_g1_i1	407	11	0	PSP17986.1 adenylate kinase [Halobacteriales archaeon QH_10_67_13]	70.5	5.4e-30
LT_3	TRINITY_DN17988_c0_g1_i2	264	6	0	PSP17986.1 adenylate kinase [Halobacteriales archaeon QH_10_67_13]	66.3	7.1e-23
LT_3	TRINITY_DN17954_c0_g1_i1	233	17	0
LT_3	TRINITY_DN17940_c0_g1_i1	308	22	0	ERH10890.1 SSU ribosomal protein S15P [halophilic archaeon J07HX64]	90.1	7.7e-45
LT_3	TRINITY_DN17921_c0_g1_i1	1239	281	0	WP_144902356.1 chromosome segregation protein SMC [Halobellus sp. ZY21]	80.4	3.5e-64
LT_3	TRINITY_DN17985_c0_g1_i1	581	11	0	PSP20130.1 oligoendopeptidase F [Halobacteriales archaeon QH_10_67_13]	81.2	1.9e-84	Halorientalis sp. IM1011, complete genome	76.964	9.4e-80
LT_3	TRINITY_DN17985_c0_g1_i2	673	37	0	PSP20130.1 oligoendopeptidase F [Halobacteriales archaeon QH_10_67_13]	81.9	4.1e-99	Halorientalis sp. IM1011, complete genome	76.347	8.37e-91
LT_3	TRINITY_DN17937_c0_g1_i1	238	14	0	ERH02516.1 hypothetical protein J07HN6_00551 [Halonotius sp. J07HN6]	80.8	6e-13
LT_3	TRINITY_DN17911_c0_g1_i1	210	12	0
LT_3	TRINITY_DN17911_c0_g1_i2	210	5	0
LT_3	TRINITY_DN17953_c0_g1_i1	368	16	0	WP_142442489.1 winged helix-turn-helix transcriptional regulator [Halonotius roseus]	68.1	6.2e-41
LT_3	TRINITY_DN17953_c1_g1_i1	358	8	0	WP_142442489.1 winged helix-turn-helix transcriptional regulator [Halonotius roseus]	66.9	4.8e-38
LT_3	TRINITY_DN17953_c1_g2_i1	220	4	0	WP_142442489.1 winged helix-turn-helix transcriptional regulator [Halonotius roseus]	69	2.1e-20
LT_3	TRINITY_DN17941_c0_g1_i1	295	27	0	WP_103991749.1 TRAP transporter substrate-binding protein [Halobellus limi]	52.2	2.5e-08
LT_3	TRINITY_DN17980_c0_g1_i1	397	16	0	ERH10343.1 acyl dehydratase [halophilic archaeon J07HX64]	98.6	6.4e-36
LT_3	TRINITY_DN17987_c0_g1_i1	455	17	0	WP_128224081.1 dihydropteroate synthase [Halobacteriaceae bacterium SHR40]	69.5	1.8e-45	Halobiforma lacisalsi AJ5, complete genome	79.31	6.1e-21
LT_3	TRINITY_DN17928_c0_g1_i1	255	13	0	ERH10772.1 hypothetical protein J07HX64_02551 [halophilic archaeon J07HX64]	100	1.4e-28
LT_3	TRINITY_DN17928_c0_g1_i2	645	56	0	WP_135363910.1 class I fructose-bisphosphate aldolase family protein [Halosimplex sp. TH32]	82.2	1.8e-48
LT_3	TRINITY_DN17975_c0_g1_i1	374	18	0	AKY04200.1 major cell surface glycoprotein [uncultured haloarchaeon]	62.6	6.7e-27
LT_3	TRINITY_DN17975_c0_g1_i2	252	11	0	AKY04200.1 major cell surface glycoprotein [uncultured haloarchaeon]	65.9	5e-18
LT_3	TRINITY_DN17948_c0_g1_i1	259	6	0
LT_3	TRINITY_DN17948_c0_g1_i2	272	14	0
[truncated: 270,629+ more rows]
